# Supplementary material for: Apple Root Microbiome as Indicator of Plant Adaptation to Apple Replant Diseased Soils
Source: Microorganisms. 2023 May 24;11(6):1372. doi: 10.3390/microorganisms11061372 (PMC10301482; doi:10.3390/microorganisms11061372)
Supplement: Supplementary file 1 [file microorganisms-11-01372-s001.zip]

Archive with 3 entries (3 files):
- sup figures.pptx
- Supplementary tables S1_S7.pdf
- Supplementary Tables S2_S12.xlsx
