# Supplementary material for: Apple Root Microbiome as Indicator of Plant Adaptation to Apple Replant Diseased Soils
Source: Microorganisms. 2023 May 24;11(6):1372. doi: 10.3390/microorganisms11061372 (PMC10301482; doi:10.3390/microorganisms11061372)
Supplement: Supplementary file 1 [file microorganisms-11-01372-s001.zip › Supplementary Tables S2_S12.xlsx]

## Sheet: Supplementary table S2
Table S2. Bacterial class that showed significant differences in relative abundance in orchard and uncultivated soil. The results are based on STAMP, corrected P-values ( q-values) were calculated based on Benjamini-Hochberg FDR multiple test correction. Features with (Welch's t-test) q value <0.05 were considered significant and were thus retained
Taxa	Uncultivated soil: mean rel. freq. (%)	Orchard soil: mean rel. freq. (%)	Uncultivated soil: std. dev. (%)	Orchard soil: std. dev. (%)	p-values	p-values (corrected)	Difference between means	95.0% lower CI	95.0% upper CI
d__Bacteria;p__Acidobacteriota;c__Acidobacteriae	44.1377	3.28916	10.4795	3.19847	1.66063e-11	7.38057e-11	40.8486	35.214	46.4832
d__Bacteria;p__Proteobacteria;c__Alphaproteobacteria	12.3348	20.2239	2.41624	2.20214	6.81305e-12	3.63363e-11	-7.88909	-9.34119	-6.43698
d__Bacteria;p__Verrucomicrobiota;c__Verrucomicrobiae	9.4332	2.90951	3.62645	0.74243	1.93079e-06	5.14878e-06	6.5237	4.58927	8.45812
d__Bacteria;p__Chloroflexi;c__AD3	3.41564	0.483192	3.21203	0.608088	0.00218801	0.00426928	2.93245	1.22069	4.6442
d__Bacteria;p__Actinobacteriota;c__Thermoleophilia	1.02688	12.5348	0.83137	2.21937	3.52257e-31	2.81806e-29	-11.5079	-12.3695	-10.6463
d__Bacteria;p__Actinobacteriota;c__Actinobacteria	1.51657	12.3904	1.05234	3.98419	5.2618e-19	8.41888e-18	-10.8738	-12.3308	-9.41693
d__Bacteria;p__Acidobacteriota;c__Vicinamibacteria	1.43618	6.42473	0.846312	1.55736	8.69132e-20	1.73826e-18	-4.98855	-5.66705	-4.31005
d__Bacteria;p__Actinobacteriota;c__MB-A2-108	0.00487252	3.47208	0.0194901	0.927282	3.54423e-22	9.45127e-21	-3.46721	-3.78554	-3.14888
d__Bacteria;p__Chloroflexi;c__KD4-96	0.116941	2.96933	0.241909	0.721877	8.79309e-26	3.51724e-24	-2.85239	-3.12621	-2.57857
d__Bacteria;p__Myxococcota;c__Polyangia	0.537196	2.83645	0.806807	0.776435	1.32462e-10	5.29847e-10	-2.29926	-2.79074	-1.80777
d__Bacteria;p__Gemmatimonadota;c__Gemmatimonadetes	1.03785	2.74787	0.855147	0.58036	2.13775e-07	6.33408e-07	-1.71002	-2.19663	-1.22341
d__Bacteria;p__Actinobacteriota;c__Acidimicrobiia	1.23153	2.48901	0.652541	0.60877	3.77323e-07	1.07807e-06	-1.25748	-1.65187	-0.863096
d__Bacteria;p__Firmicutes;c__Bacilli	0.0535977	1.71936	0.0590259	0.973757	5.76164e-12	3.29237e-11	-1.66576	-2.00106	-1.33046
d__Bacteria;p__Latescibacterota;c__Latescibacterota	0.0401983	1.31267	0.100818	0.609776	1.17076e-14	9.36609e-14	-1.27247	-1.4871	-1.05785
d__Bacteria;p__Planctomycetota;c__Phycisphaerae	0.576176	1.12285	0.519784	0.369864	0.000907773	0.0019111	-0.54667	-0.8445	-0.248839
d__Bacteria;p__Chloroflexi;c__P2-11E	0.317932	0.771381	0.507541	0.558618	0.0070774	0.0117957	-0.453449	-0.774919	-0.13198
d__Bacteria;p__Myxococcota;c__bacteriap25	0.0438527	0.721912	0.110239	0.405596	7.65428e-12	3.60201e-11	-0.678059	-0.826911	-0.529206
d__Bacteria;p__Chloroflexi;c__Chloroflexia	0	0.602264	0	0.248995	3.41959e-16	4.55946e-15	-0.602264	-0.687707	-0.516821
d__Bacteria;p__Nitrospirota;c__Nitrospiria	0.0499434	0.502174	0.108667	0.143419	2.59722e-15	2.59722e-14	-0.452231	-0.525818	-0.378644
d__Bacteria;p__NB1-j;c__NB1-j	0.118159	0.434873	0.241577	0.31835	0.000343043	0.000784097	-0.316714	-0.480201	-0.153227
d__Bacteria;p__Firmicutes;c__Clostridia	0.0243626	0.42912	0.0467038	0.224557	8.06289e-13	4.96178e-12	-0.404758	-0.484951	-0.324565
d__Bacteria;p__Acidobacteriota;c__Subgroup_5	0.123031	0.426244	0.119588	0.179496	7.30713e-09	2.43571e-08	-0.303213	-0.389037	-0.217389
d__Bacteria;p__Chloroflexi;c__Anaerolineae	0.0779604	0.405536	0.0770028	0.1871	7.60438e-12	3.80219e-11	-0.327576	-0.40192	-0.253231
d__Bacteria;p__Desulfobacterota;c__Unclassified p__Desulfobacterota	0.0109632	0.404961	0.0247254	0.186211	9.78642e-15	8.69904e-14	-0.393998	-0.458954	-0.329041
d__Bacteria;p__Methylomirabilota;c__Methylomirabilia	0.0937961	0.370447	0.126087	0.165794	7.83831e-08	2.41179e-07	-0.276651	-0.361903	-0.191399
d__Bacteria;p__Acidobacteriota;c__Subgroup_22	0	0.357217	0	0.1871	3.18969e-13	2.12646e-12	-0.357217	-0.42142	-0.293013
d__Bacteria;p__Planctomycetota;c__OM190	0	0.354916	0	0.150137	6.79184e-16	7.7621e-15	-0.354916	-0.406435	-0.303396
d__Bacteria;p__RCP2-54;c__RCP2-54	2.79196	0.284163	2.22423	0.0987853	0.000356125	0.000791389	2.50779	1.32864	3.68694
d__Bacteria;p__Chloroflexi;c__Gitt-GS-136	0	0.281862	0	0.197259	5.66446e-10	2.0598e-09	-0.281862	-0.349551	-0.214172
d__Bacteria;p__Acidobacteriota;c__Subgroup_11	0	0.234118	0	0.109558	1.31707e-14	9.5787e-14	-0.234118	-0.271713	-0.196523
d__Bacteria;p__Chloroflexi;c__JG30-KF-CM66	0.028017	0.211109	0.0443239	0.109992	3.08162e-11	1.29752e-10	-0.183092	-0.226557	-0.139627
d__Bacteria;p__Planctomycetota;c__Unclassified p__Planctomycetota	0.00852691	0.125975	0.0213781	0.0847345	1.23061e-09	4.28038e-09	-0.117448	-0.148266	-0.0866299
d__Bacteria;p__Bdellovibrionota;c__Bdellovibrionia	0	0.121948	0	0.0846505	4.66159e-10	1.77584e-09	-0.121948	-0.150996	-0.0929005
d__Bacteria;p__Verrucomicrobiota;c__Chlamydiae	0.454363	0.113895	0.530935	0.0950851	0.0212185	0.0314349	0.340468	0.0576868	0.623248
d__Bacteria;p__Chloroflexi;c__Dehalococcoidia	0.0341077	0.0983641	0.0576782	0.081437	0.00244034	0.00464826	-0.0642564	-0.104477	-0.024036
d__Bacteria;p__Latescibacterota;c__Latescibacteria	0	0.0615494	0	0.0503678	1.93672e-08	6.1975e-08	-0.0615494	-0.0788332	-0.0442657
d__Bacteria;p__Entotheonellaeota;c__Entotheonellia	0	0.060399	0	0.0896526	0.000325417	0.000765686	-0.060399	-0.0911634	-0.0296346
d__Bacteria;p__Chloroflexi;c__Unclassified p__Chloroflexi	0.0158357	0.0598238	0.0452187	0.049483	0.00361747	0.00657721	-0.0439881	-0.0725761	-0.0154
d__Bacteria;p__Acidobacteriota;c__Unclassified p__Acidobacteriota	0.00243626	0.0580981	0.00974505	0.0534282	5.63434e-07	1.5543e-06	-0.0556618	-0.0745693	-0.0367543
d__Bacteria;p__Acidobacteriota;c__Subgroup_25	0	0.0431421	0	0.048657	7.62973e-06	1.90743e-05	-0.0431421	-0.0598388	-0.0264454
d__Bacteria;p__Dependentiae;c__Babeliae	0.171756	0.0350889	0.181055	0.0383768	0.00838821	0.013158	0.136667	0.0400436	0.233291
d__Bacteria;p__Gemmatimonadota;c__BD2-11_terrestrial_group	0	0.0293366	0	0.0372924	4.5416e-05	0.000110099	-0.0293366	-0.0421336	-0.0165397
d__Bacteria;p__Gemmatimonadota;c__S0134_terrestrial_group	0	0.0241596	0	0.0269561	6.42246e-06	1.65741e-05	-0.0241596	-0.0334096	-0.0149096
d__Bacteria;p__Cyanobacteria;c__Cyanobacteriia	0	0.0184073	0	0.0326616	0.00203229	0.0041688	-0.0184073	-0.0296152	-0.00719944
d__Bacteria;p__Elusimicrobiota;c__Lineage_IIa	0.121813	0.0166816	0.136973	0.0211743	0.00743698	0.0118992	0.105131	0.0322704	0.177993
d__Bacteria;p__Acidobacteriota;c__Subgroup_18	0	0.0132303	0	0.027243	0.00686416	0.0116837	-0.0132303	-0.0225787	-0.00388179
d__Bacteria;p__Fibrobacterota;c__Fibrobacteria	0	0.0120798	0	0.0225663	0.00318855	0.00593218	-0.0120798	-0.0198234	-0.00433616
d__Bacteria;p__Patescibacteria;c__ABY1	0	0.0120798	0	0.0302364	0.023784	0.034595	-0.0120798	-0.0224555	-0.00170413
d__Bacteria;p__Planctomycetota;c__vadinHA49	0.0353258	0.00920365	0.0436492	0.0185506	0.0331029	0.0472899	0.0261221	0.00233176	0.0499125
d__Bacteria;p__Firmicutes;c__Desulfitobacteriia	0	0.00862843	0	0.0171703	0.00530915	0.00943849	-0.00862843	-0.0145204	-0.0027364
d__Bacteria;p__Zixibacteria;c__Zixibacteria	0	0.0080532	0	0.0171028	0.00856508	0.0131771	-0.0080532	-0.013922	-0.00218437
d__Bacteria;p__Acidobacteriota;c__AT-s3-28	0	0.00747797	0	0.0155525	0.00738067	0.0120501	-0.00747797	-0.0128148	-0.00214113
d__Bacteria;p__SAR324_clade(Marine_group_B);c__SAR324_clade(Marine_group_B)	0	0.00632751	0	0.0144953	0.0141506	0.0213593	-0.00632751	-0.0113016	-0.00135344
d__Bacteria;p__Firmicutes;c__Negativicutes	0	0.00575228	0	0.0115619	0.00573129	0.00996747	-0.00575228	-0.00971978	-0.00178479
d__Bacteria;p__Bacteroidota;c__Kapabacteria	0.116941	0.0040266	0.122808	0.0107153	0.00204286	0.00408571	0.112914	0.0477522	0.178076
d__Bacteria;p__WPS-2;c__WPS-2	1.50561	0.00287614	1.38391	0.0170155	0.000503025	0.00108762	1.50273	0.769279	2.23619

## Sheet: Supplementary table S3
Table S3. Eukaryotic class that showed significant differences in relative abundance in orchard and uncultivated soil. The results are based on STAMP, corrected P-values ( q-values) were calculated based on Benjamini-Hochberg FDR multiple test correction. Features with (Welch's t-test) q value <0.05 were considered significant and were thus retained
Taxa	Orchard soil: mean rel. freq. (%)	Orchard soil: std. dev. (%)	Uncultivated soil: mean rel. freq. (%)	Uncultivated soil: std. dev. (%)	p-values	p-values (corrected)	Difference between means	95.0% lower CI	95.0% upper CI
d__Eukaryota;p__Tunicata;c__Appendicularia	0	0	11.6991	3.69843	9.51295e-10	1.78028e-08	-11.6991	-13.6592	-9.73899
d__Eukaryota;p__Dinoflagellata;c__Dinophyceae	0.00193708	0.0114599	10.1403	3.45643	2.84914e-09	3.73238e-08	-10.1384	-11.9702	-8.30652
d__Eukaryota;p__Prymnesiophyceae;c__Prymnesiophyceae	0	0	5.31217	1.96852	9.38863e-09	1.02493e-07	-5.31217	-6.35543	-4.2689
d__Eukaryota;p__Retaria;c__Acantharia	0	0	4.03643	1.35557	2.29255e-09	3.75405e-08	-4.03643	-4.75485	-3.31801
d__Eukaryota;Unclassified d__Eukaryota;Unclassified d__Eukaryota	0.581125	0.345562	3.54828	1.33408	1.03855e-07	8.00297e-07	-2.96716	-3.68157	-2.25274
d__Eukaryota;p__Ascomycota;c__Archaeorhizomycetes	0	0	3.48675	3.59094	0.00131762	0.00308229	-3.48675	-5.38987	-1.58363
d__Eukaryota;p__Basidiomycota;c__Agaricomycetes	0.04649	0.0885143	3.16269	3.8918	0.00554632	0.0117188	-3.1162	-5.17892	-1.05347
d__Eukaryota;p__Ascomycota;c__Leotiomycetes	6.94832	4.64342	2.81811	1.78209	3.16541e-05	0.000106325	4.1302	2.31733	5.94308
d__Eukaryota;p__Arthropoda;c__Maxillopoda	0	0	2.16999	0.894926	4.19495e-08	3.92528e-07	-2.16999	-2.64428	-1.6957
d__Eukaryota;p__Platyhelminthes;c__Rhabditophora	0	0	2.02232	0.516338	3.97381e-11	1.30142e-09	-2.02232	-2.29596	-1.74867
d__Eukaryota;p__Arthropoda;c__Arachnida	0.377731	1.02481	1.97719	2.05604	0.00801932	0.016162	-1.59946	-2.73193	-0.466989
d__Eukaryota;p__CercozoaUnclassified ;p__Cercozoa	3.41702	1.39033	1.7926	1.68093	0.00230256	0.00520061	1.62442	0.63543	2.6134
d__Eukaryota;p__Ciliophora;c__Intramacronucleata	0.567565	0.468129	1.74748	0.571792	1.09391e-07	7.96126e-07	-1.17991	-1.51564	-0.844179
d__Eukaryota;p__DinoflagellataUnclassified ;p__Dinoflagellata	0	0	1.66954	0.595322	5.42882e-09	6.46523e-08	-1.66954	-1.98504	-1.35403
d__Eukaryota;p__Protalveolata;c__Syndiniales	0	0	1.61621	0.680002	5.5237e-08	4.82403e-07	-1.61621	-1.9766	-1.25583
d__Eukaryota;p__Cercozoa;c__Glissomonadida	7.12266	3.02235	1.11986	0.615637	4.26326e-14	1.86162e-12	6.00279	4.92519	7.0804
d__Eukaryota;p__Diatomea;c__Bacillariophyceae	0.0116225	0.0348675	1.03372	0.487403	2.92739e-07	1.74313e-06	-1.0221	-1.28061	-0.76358
d__Eukaryota;p__Cercozoa;c__Cercomonadidae	3.51387	1.58197	0.97629	0.799765	6.51243e-10	1.42188e-08	2.53758	1.86712	3.20804
d__Eukaryota;p__PrymnesiophyceaeUnclassified ;p__Prymnesiophyceae	0	0	0.922963	0.438134	2.80949e-07	1.75259e-06	-0.922963	-1.15516	-0.690763
d__Eukaryota;p__Cnidaria;c__Hydrozoa	0	0	0.849126	0.261182	6.36703e-10	1.66816e-08	-0.849126	-0.987547	-0.710706
d__Eukaryota;p__Ascomycota;c__Eurotiomycetes	3.20975	1.28978	0.828616	1.379	2.42112e-06	1.05722e-05	2.38113	1.54716	3.21511
d__Eukaryota;p__Ochrophyta;c__MOCH-2	0	0	0.570186	0.301829	1.15305e-06	5.39463e-06	-0.570186	-0.730148	-0.410224
d__Eukaryota;p__Ascomycota;c__Sordariomycetes	11.9751	4.29195	0.496349	0.490123	0	0	11.4787	9.98788	12.9695
d__Eukaryota;p__Retaria;c__Polycystinea	0	0	0.467635	0.304217	1.40051e-05	5.09629e-05	-0.467635	-0.628862	-0.306407
d__Eukaryota;p__Diatomea;c__Mediophyceae	0	0	0.455329	0.249855	1.81363e-06	8.1926e-06	-0.455329	-0.587746	-0.322911
d__Eukaryota;p__Chytridiomycota;c__Chytridiomycetes	0.954982	0.661732	0.434818	0.657021	0.0135389	0.0257042	0.520164	0.114976	0.925351
d__Eukaryota;p__Mollusca;c__Gastropoda	0.00774833	0.0319472	0.369185	0.178616	4.2839e-07	2.43996e-06	-0.361437	-0.456569	-0.266305
d__Eukaryota;p__Holozoa;c__Choanoflagellida	0.04649	0.0753224	0.340471	0.160243	1.06232e-06	5.15424e-06	-0.293981	-0.381868	-0.206094
d__Eukaryota;p__Ctenophora;c__Ctenophora	0	0	0.340471	0.173939	7.32331e-07	3.68982e-06	-0.340471	-0.432654	-0.248287
d__Eukaryota;p__Ctenophora;c__Tentaculata	0	0	0.319961	0.141625	1.10256e-07	7.60183e-07	-0.319961	-0.395019	-0.244903
d__Eukaryota;p__Cercozoa;c__Thecofilosea	0.918178	0.495151	0.315859	0.368318	1.90131e-05	6.73165e-05	0.602319	0.350959	0.853679
d__Eukaryota;p__Apicomplexa;c__Conoidasida	1.13901	1.31206	0.283042	0.517152	0.00161368	0.00370864	0.855963	0.340383	1.37154
d__Eukaryota;p__Labyrinthulomycetes;c__Labyrinthulomycetes	0.0271192	0.0793022	0.25843	0.138987	3.75091e-06	1.489e-05	-0.231311	-0.308782	-0.153839
d__Eukaryota;p__Picozoa;c__Picozoa	0	0	0.246124	0.141744	3.29646e-06	1.34949e-05	-0.246124	-0.321244	-0.171003
d__Eukaryota;p__Centrohelida;c__Centrohelida	0.00968542	0.0291851	0.242021	0.141744	6.14506e-06	2.30001e-05	-0.232336	-0.307951	-0.156721
d__Eukaryota;p__Ascomycota;c__Dothideomycetes	4.39137	2.04096	0.205103	0.316843	2.13163e-14	1.39622e-12	4.18627	3.47004	4.90249
d__Eukaryota;p__Cercozoa;c__Vampyrellidae	0.55788	0.80271	0.192797	0.345402	0.0274776	0.0479941	0.365083	0.0421803	0.687986
d__Eukaryota;p__ZoopagomycotaUnclassified ;p__Zoopagomycota	0.391291	0.310683	0.168184	0.287086	0.0171517	0.0312066	0.223106	0.0422441	0.403969
d__Eukaryota;p__Haptophyta;c__Haptophyta	0	0	0.151776	0.135802	0.000386418	0.0010546	-0.151776	-0.223748	-0.0798042
d__Eukaryota;p__Amoebozoa;c__Tubulinea	0.708973	0.409105	0.135368	0.281462	6.63669e-07	3.47763e-06	0.573605	0.374689	0.77252
d__Eukaryota;p__DiatomeaUnclassified ;p__Diatomea	0	0	0.131266	0.109303	0.00019483	0.000554842	-0.131266	-0.189194	-0.073338
d__Eukaryota;p__Kathablepharidae;c__Kathablepharidae	0	0	0.11896	0.0979353	0.000174213	0.000507153	-0.11896	-0.170863	-0.0670563
d__Eukaryota;p__Diatomea;c__Coscinodiscophytina	0	0	0.114858	0.0924557	0.000139264	0.000424268	-0.114858	-0.163857	-0.0658583
d__Eukaryota;p__Chlorophyta;c__Prasinophytae	0	0	0.110756	0.0795419	4.22944e-05	0.000138514	-0.110756	-0.152911	-0.0686003
d__Eukaryota;p__Prymnesiophyceae;c__Coccolithales	0	0	0.106654	0.0866302	0.000152429	0.000453822	-0.106654	-0.152565	-0.0607416
d__Eukaryota;p__Tunicata;c__Thaliacea	0	0	0.102551	0.0930001	0.000437316	0.00114577	-0.102551	-0.151839	-0.0532636
d__Eukaryota;p__Picozoa;c__Picomonadida	0	0	0.0902453	0.0622108	2.69713e-05	9.29799e-05	-0.0902453	-0.123216	-0.057275
d__Eukaryota;p__Alveolata;c__Alveolata	0	0	0.0902453	0.0887411	0.000895021	0.00221222	-0.0902453	-0.137276	-0.0432146
d__Eukaryota;p__Cercozoa;c__Novel_Clade_2	0	0	0.0779391	0.075192	0.000759448	0.00191323	-0.0779391	-0.117789	-0.0380892
d__Eukaryota;p__MAST-1;c__MAST-1C	0	0	0.0779391	0.101147	0.00714105	0.0146168	-0.0779391	-0.131545	-0.0243335
d__Eukaryota;p__Peronosporomycetes;c__Peronosporomycetes	0.205331	0.196516	0.0656329	0.136297	0.00532109	0.0114273	0.139698	0.0437362	0.23566
d__Eukaryota;p__Cercozoa;c__Chlorarachniophyta	0	0	0.0656329	0.0877879	0.00864875	0.0171665	-0.0656329	-0.112158	-0.0191074
d__Eukaryota;p__Pavlovophyceae;c__Pavlovophyceae	0	0	0.0615309	0.0627494	0.00121527	0.00294816	-0.0615309	-0.0947866	-0.0282752
d__Eukaryota;p__Chlorophyta;c__Chlorophyceae	10.4544	9.02565	0.0451227	0.106811	6.47186e-08	5.29884e-07	10.4093	7.31175	13.5069
d__Eukaryota;p__Schizoplasmodiida;c__Schizoplasmodiida	0.416473	0.320194	0.0369185	0.0591607	4.02323e-08	4.05418e-07	0.379554	0.266152	0.492957
d__Eukaryota;p__Dinoflagellata;c__Dinoflagellata	0	0	0.0369185	0.0541099	0.0148569	0.0278036	-0.0369185	-0.0655955	-0.00824158
d__Eukaryota;p__Arthropoda;c__Malacostraca	0	0	0.0246124	0.0333253	0.0093287	0.0182397	-0.0246124	-0.042274	-0.00695074
d__Eukaryota;p__LabyrinthulomycetesUnclassified ;p__Labyrinthulomycetes	0	0	0.0205103	0.0317744	0.0200609	0.0355131	-0.0205103	-0.03735	-0.00367061
d__Eukaryota;p__Holozoa;c__Ichthyosporea	0.679916	0.644053	0.0164082	0.0509052	5.92648e-07	3.23487e-06	0.663508	0.441205	0.885811
d__Eukaryota;p__Chlorophyta;c__Trebouxiophyceae	2.55695	2.30448	0.0123062	0.0357609	1.54553e-07	1.01232e-06	2.54464	1.75368	3.33561
d__Eukaryota;p__Protosteliida;c__Protosteliida	0.0832946	0.126059	0.0123062	0.0357609	0.00358888	0.00783571	0.0709884	0.0244571	0.11752
d__Eukaryota;p__Blastocladiomycota;c__Blastocladiomycetes	0.13947	0.18596	0.00820412	0.0328165	0.000238534	0.000664849	0.131266	0.0655849	0.196947
d__Eukaryota;p__Klebsormidiophyceae;c__Klebsormidiophyceae	1.06927	2.47862	0.00410206	0.0164082	0.0155933	0.0287707	1.06517	0.214593	1.91574
d__Eukaryota;p__Ochrophyta;c__Eustigmatophyceae	0.468774	0.503299	0.00410206	0.0164082	3.97714e-06	1.53237e-05	0.464672	0.291793	0.637552
d__Eukaryota;p__Tardigrada;c__Eutardigrada	0.437781	0.796393	0.00410206	0.0164082	0.00276226	0.00613315	0.433679	0.160287	0.707071
d__Eukaryota;p__Amoebozoa;c__Amoebozoa	0.09298	0.09298	0.00410206	0.0164082	2.69599e-06	1.13927e-05	0.088878	0.0560375	0.121718
d__Eukaryota;p__Animalia;c__Animalia	0.0503642	0.0689776	0.00410206	0.0164082	0.000537526	0.00138071	0.0462621	0.0213321	0.0711921
d__Eukaryota;p__Gracilipodida;c__Gracilipodida	0.350612	0.261693	0	0	2.54033e-09	3.69759e-08	0.350612	0.260812	0.440412
d__Eukaryota;p__Basidiomycota;c__Tremellomycetes	0.120099	0.152083	0	0	4.30432e-05	0.000137528	0.120099	0.0679119	0.172286
d__Eukaryota;p__Protalveolata;c__Perkinsidae	0.0581125	0.087748	0	0	0.000395494	0.00105734	0.0581125	0.0280017	0.0882233
d__Eukaryota;p__Aphelidea;c__Aphelidea	0.0523013	0.0704577	0	0	9.91882e-05	0.000309373	0.0523013	0.0281236	0.0764789
d__Eukaryota;p__Cavosteliida;c__Cavosteliida	0.0406788	0.0685136	0	0	0.0012447	0.00296465	0.0406788	0.0171682	0.0641893
d__Eukaryota;p__Heterolobosea;c__Tetramitia	0.0290563	0.060112	0	0	0.00710327	0.0147703	0.0290563	0.00842875	0.0496838
d__Eukaryota;p__Cercozoa;c__Novel_Clade_Gran-5	0.0213079	0.051506	0	0	0.0195459	0.0350754	0.0213079	0.00363358	0.0389823
d__Eukaryota;p__Hyphochytriomycetes;c__Hyphochytriomycetes	0.0174338	0.0381069	0	0	0.0104373	0.0201071	0.0174338	0.00435733	0.0305102

## Sheet: Supplementary table S4
Table S4. Causal agents of ARD and potential pathogenic fungi that showed differences in relative abundance in orchard soil and uncultivated soil. The results are based on STAMP, corrected P-values ( q-values) were calculated based on Benjamini-Hochberg FDR multiple test correction
Taxa	Orchard soil: mean rel. freq. (%)	Orchard soil: std. dev. (%)	Uncultivated soil: mean rel. freq. (%)	Uncultivated soil: std. dev. (%)	p-values	p-values (corrected)	Difference between means	95.0% lower CI	95.0% upper CI
d__Eukaryota;p__Peronosporomycetes;c__Peronosporomycetes;o__Peronosporomycetes;f__Peronosporomycetes;g__Pythium	0.0832946	0.105014	0	0	4.04713e-05	0.000221373	0.0832946	0.0472589	0.11933
d__Eukaryota;p__Peronosporomycetes;c__Peronosporomycetes;o__Peronosporomycetes;f__Peronosporomycetes;g__Phytophthora	0.0523013	0.140795	0	0	0.0346823	0.0725611	0.0523013	0.00398717	0.100615
d__Eukaryota;p__Ascomycota;c__Sordariomycetes;o__Hypocreales;f__Nectriaceae;g__Fusarium	0.0290563	0.0859987	0	0	0.0534368	0.101507	0.0290563	-0.00045426	0.0585668

## Sheet: Supplementary table S5
Table S5. Bacterial class that showed significant differences in relative abundance in apple roots and orchard soil. The results are based on STAMP, corrected P-values ( q-values) were calculated based on Benjamini-Hochberg FDR multiple test correction. Features with (Welch's t-test) q value <0.05 were considered significant and were thus retained
Taxa	Apple roots: mean rel. freq. (%)	Apple roots: std. dev. (%)	Orchard soil: mean rel. freq. (%)	Orchard soil: std. dev. (%)	p-values	p-values (corrected)	Difference between means	95.0% lower CI	95.0% upper CI
d__Bacteria;p__Spirochaetota;c__Spirochaetia	0	0	0.00329567	0.00877021	0.0327598	0.0380722	-0.00329567	-0.00630518	-0.000286162
d__Bacteria;p__Acidobacteriota;c__AT-s3-28	0	0	0.00282486	0.00747387	0.031822	0.037489	-0.00282486	-0.00538953	-0.000260192
d__Bacteria;p__Abditibacteriota;c__Abditibacteria	0.00376648	0.00987579	0	0	0.0304021	0.036825	0.00376648	0.000377593	0.00715536
d__Bacteria;p__Planctomycetota;c__vadinHA49	0	0	0.00612053	0.0160559	0.0304772	0.0364033	-0.00612053	-0.0116301	-0.000610922
d__Bacteria;p__Planctomycetota;c__Pla3_lineage	0	0	0.00564972	0.014404	0.0262671	0.032271	-0.00564972	-0.0105925	-0.000706969
d__Bacteria;p__Dependentiae;c__Babeliae	0.0781544	0.103967	0.0348399	0.0389266	0.0256764	0.0320025	0.0433145	0.00551103	0.081118
d__Bacteria;p__Fibrobacterota;c__Fibrobacteria	0.00047081	0.00278535	0.00564972	0.0126332	0.0229992	0.0295214	-0.00517891	-0.00960411	-0.000753703
d__Bacteria;p__Patescibacteria;c__Microgenomatia	0.00235405	0.00586153	0	0	0.0231087	0.0292257	0.00235405	0.000342658	0.00436544
d__Bacteria;p__Verrucomicrobiota;c__Chlamydiae	0.296139	0.394985	0.126177	0.0841262	0.0172505	0.0224779	0.169962	0.0317928	0.308132
d__Bacteria;p__Bacteroidota;c__Kryptonia	0	0	0.0145951	0.0344013	0.0168505	0.0222945	-0.0145951	-0.0264	-0.00279025
d__Bacteria;p__Proteobacteria;c__Alphaproteobacteria	22.5447	4.4647	20.4317	2.10457	0.0145186	0.0195094	2.11299	0.437079	3.78891
d__Bacteria;p__Patescibacteria;c__ABY1	0	0	0.0103578	0.0226967	0.0106131	0.0144877	-0.0103578	-0.0181462	-0.00256941
d__Bacteria;p__Zixibacteria;c__Zixibacteria	0	0	0.00564972	0.0119849	0.00849732	0.0117866	-0.00564972	-0.00976233	-0.0015371
d__Bacteria;p__Bdellovibrionota;c__Bdellovibrionia	0.0781544	0.0561114	0.125235	0.0847719	0.00805844	0.0113611	-0.047081	-0.081445	-0.012717
d__Bacteria;p__Planctomycetota;c__BD7-11	0	0	0.00612053	0.0120862	0.00500125	0.00728995	-0.00612053	-0.0102679	-0.00197315
d__Bacteria;p__Cyanobacteria;c__Cyanobacteriia	0	0	0.0103578	0.0204789	0.00504976	0.007238	-0.0103578	-0.0173852	-0.00333047
d__Bacteria;p__Firmicutes;c__Negativicutes	0	0	0.00564972	0.0105697	0.00322802	0.00478638	-0.00564972	-0.0092767	-0.00202273
d__Bacteria;p__Firmicutes;c__Desulfitobacteriia	0.00047081	0.00278535	0.0094162	0.0162002	0.00267077	0.00402959	-0.00894539	-0.0145749	-0.00331592
d__Bacteria;p__NB1-j;c__NB1-j	0.22693	0.260172	0.445386	0.312006	0.00221211	0.00339717	-0.218456	-0.355488	-0.0814232
d__Bacteria;p__Verrucomicrobiota;Unclassified p__Verrucomicrobiota	0.0164783	0.0272379	0.00047081	0.00278535	0.00142047	0.00222109	0.0160075	0.00661896	0.0253961
d__Bacteria;p__Acidobacteriota;c__Subgroup_18	0	0	0.0108286	0.0179341	0.00105455	0.00167946	-0.0108286	-0.0169827	-0.00467453
d__Bacteria;p__Entotheonellaeota;c__Entotheonellia	0.00188324	0.00665826	0.0560264	0.0888659	0.000980953	0.00159174	-0.0541431	-0.0847109	-0.0235754
d__Bacteria;p__Chloroflexi;c__Ktedonobacteria	0.154896	0.223937	0.580979	0.599637	0.000285389	0.00047199	-0.426083	-0.644055	-0.208111
d__Bacteria;p__Desulfobacterota;c__Desulfuromonadia	0.00517891	0.0163839	0.106403	0.138597	0.000128028	0.00021589	-0.101224	-0.149069	-0.0533797
d__Bacteria;p__Acidobacteriota;c__Subgroup_25	0.00423729	0.00835604	0.039548	0.0469301	9.23692e-05	0.000158875	-0.0353107	-0.0516334	-0.0189881
d__Bacteria;p__Chloroflexi;c__AD3	0.00329567	0.0168639	0.456685	0.578192	4.76093e-05	8.35592e-05	-0.45339	-0.651869	-0.25491
d__Bacteria;p__Actinobacteriota;c__Acidimicrobiia	5.00471	3.24685	2.4242	0.667151	4.52297e-05	8.10365e-05	2.58051	1.44622	3.71479
d__Bacteria;p__Bdellovibrionota;c__Oligoflexia	0.0419021	0.0476868	0.129944	0.105621	4.30747e-05	7.88175e-05	-0.0880414	-0.127412	-0.0486707
d__Bacteria;p__Acidobacteriota;c__Acidobacteriae	0.730226	0.611063	3.35311	3.15076	2.26661e-05	4.23757e-05	-2.62288	-3.72147	-1.5243
d__Bacteria;p__Gemmatimonadota;c__BD2-11_terrestrial_group	0.00094162	0.0055707	0.0216573	0.0241723	1.53533e-05	2.93418e-05	-0.0207156	-0.0291988	-0.0122325
d__Bacteria;p__Chloroflexi;c__SHA-26	0.00047081	0.00278535	0.0291902	0.0330909	1.08942e-05	2.12933e-05	-0.0287194	-0.040109	-0.0173297
d__Bacteria;p__Actinobacteriota;Unclassified p__Actinobacteriota	0.00188324	0.00665826	0.027307	0.0280438	6.3028e-06	1.26056e-05	-0.0254237	-0.0352789	-0.0155685
d__Bacteria;p__Planctomycetota;c__Pla4_lineage	0.0155367	0.0450873	0.0776836	0.0590355	5.49734e-06	1.12565e-05	-0.0621469	-0.08722	-0.0370738
d__Bacteria;p__Planctomycetota;Unclassified p__Planctomycetota	0.00188324	0.00873222	0.0362524	0.0375085	5.23858e-06	1.09882e-05	-0.0343691	-0.0475385	-0.0211998
d__Bacteria;p__Chloroflexi;Unclassified p__Chloroflexi	0.00988701	0.0205167	0.0536723	0.0459854	4.83485e-06	1.03949e-05	-0.0437853	-0.0608951	-0.0266755
d__Bacteria;p__Myxococcota;c__Polyangia	5.20151	2.54644	2.83098	0.796375	4.67491e-06	1.03088e-05	2.37053	1.46026	3.28079
d__Bacteria;p__Cyanobacteria;c__Vampirivibrionia	0.0376648	0.0357568	0.00282486	0.009369	1.89211e-06	4.28215e-06	0.0348399	0.0222101	0.0474698
d__Bacteria;p__Patescibacteria;c__Saccharimonadia	0.264124	0.264283	0.00329567	0.0104324	1.26304e-06	2.93572e-06	0.260829	0.170079	0.351578
d__Bacteria;p__Gemmatimonadota;c__S0134_terrestrial_group	0.00047081	0.00278535	0.0301318	0.029387	8.55759e-07	2.04431e-06	-0.029661	-0.039784	-0.019538
d__Bacteria;p__Planctomycetota;c__OM190	0.155838	0.14403	0.338512	0.128616	4.0858e-07	1.00394e-06	-0.182674	-0.247786	-0.117562
d__Bacteria;p__Chloroflexi;c__TK10	0.796139	0.481578	1.39266	0.390393	2.99767e-07	7.58235e-07	-0.596516	-0.805668	-0.387364
d__Bacteria;p__Latescibacterota;c__Latescibacteria	0.00376648	0.0113776	0.0635593	0.0529049	1.01962e-07	2.65718e-07	-0.0597928	-0.0783063	-0.0412794
d__Bacteria;p__Acidobacteriota;c__Holophagae	0.0451977	0.0677966	0.584275	0.475424	9.22972e-08	2.48049e-07	-0.539077	-0.70364	-0.374514
d__Bacteria;p__MBNT15;c__MBNT15	0.0202448	0.0255238	0.0998117	0.064883	2.24616e-08	6.23129e-08	-0.0795669	-0.103295	-0.0558384
d__Bacteria;p__Firmicutes;c__Bacilli	0.311676	0.74101	1.64783	0.914139	4.80088e-09	1.37625e-08	-1.33616	-1.73317	-0.939151
d__Bacteria;p__Chloroflexi;c__Gitt-GS-136	0.0145951	0.0285724	0.29096	0.202466	1.56984e-09	4.65538e-09	-0.276365	-0.346434	-0.206297
d__Bacteria;p__Chloroflexi;c__P2-11E	0.00235405	0.00709346	0.708569	0.499702	7.34557e-10	2.25614e-09	-0.706215	-0.877703	-0.534727
d__Bacteria;p__Acidobacteriota;Unclassified p__Acidobacteriota	0.00094162	0.0038824	0.0889831	0.0593052	2.20859e-10	7.03478e-10	-0.0880414	-0.108429	-0.0676534
d__Bacteria;p__Chloroflexi;c__Dehalococcoidia	0.00612053	0.0133415	0.0913371	0.0562534	1.08256e-10	3.58076e-10	-0.0852166	-0.104984	-0.065449
d__Bacteria;p__Firmicutes;c__Clostridia	0.0913371	0.0830602	0.412429	0.202879	2.92932e-11	1.00768e-10	-0.321092	-0.395663	-0.246521
d__Bacteria;p__Desulfobacterota;Unclassified p__Desulfobacterota	0.0795669	0.109028	0.411017	0.195768	5.46099e-12	1.95686e-11	-0.33145	-0.407362	-0.255538
d__Bacteria;p__Myxococcota;c__bacteriap25	0.0329567	0.0321946	0.694915	0.380549	3.71557e-12	1.3893e-11	-0.661959	-0.792945	-0.530972
d__Bacteria;p__Chloroflexi;c__JG30-KF-CM66	0.00188324	0.0053266	0.201036	0.112581	2.48558e-12	9.71636e-12	-0.199153	-0.237822	-0.160483
d__Bacteria;p__Acidobacteriota;c__Blastocatellia	0.217985	0.15576	0.821563	0.34288	1.177e-12	4.8201e-12	-0.603578	-0.731511	-0.475645
d__Bacteria;p__Acidobacteriota;c__Subgroup_22	0.0112994	0.017866	0.334746	0.173924	5.79937e-13	2.49373e-12	-0.323446	-0.383398	-0.263494
d__Bacteria;p__Myxococcota;c__Myxococcia	0.193503	0.130457	0.665254	0.25125	1.5015e-13	6.79626e-13	-0.471751	-0.567749	-0.375754
d__Bacteria;p__Bacteroidota;c__Bacteroidia	13.1008	4.56965	4.38983	1.44704	1.25233e-13	5.98336e-13	8.71092	7.07578	10.3461
d__Bacteria;p__Acidobacteriota;c__Subgroup_11	0.00564972	0.0105697	0.218927	0.107891	1.05647e-13	5.34448e-13	-0.213277	-0.250452	-0.176102
d__Bacteria;p__RCP2-54;c__RCP2-54	0.0211864	0.0310413	0.293785	0.136298	4.41342e-14	2.37221e-13	-0.272599	-0.320407	-0.224791
d__Bacteria;p__Chloroflexi;c__Anaerolineae	0.066855	0.0649035	0.423729	0.171737	5.83127e-15	3.34326e-14	-0.356874	-0.419385	-0.294363
d__Bacteria;p__Acidobacteriota;c__Subgroup_5	0.0169492	0.0229493	0.408192	0.172033	1.50632e-15	9.96488e-15	-0.391243	-0.450726	-0.33176
d__Bacteria;p__Latescibacterota;c__Latescibacterota	0.0225989	0.0298955	1.2952	0.554786	1.56336e-15	9.60348e-15	-1.2726	-1.46321	-1.08199
d__Bacteria;p__Actinobacteriota;c__Actinobacteria	27.5763	6.77185	12.3625	4.00717	2.22045e-16	1.59132e-15	15.2137	12.5502	17.8773
d__Bacteria;p__Chloroflexi;c__Chloroflexia	0.148305	0.122377	0.882298	0.301955	1.93173e-17	1.51026e-16	-0.733992	-0.844834	-0.623151
d__Bacteria;p__Verrucomicrobiota;c__Verrucomicrobiae	1.07392	0.453021	2.81921	0.709641	6.28617e-18	5.40611e-17	-1.74529	-2.03001	-1.46058
d__Bacteria;p__Methylomirabilota;c__Methylomirabilia	0.0136535	0.0158894	0.369115	0.126149	1.97376e-18	1.88604e-17	-0.355461	-0.399044	-0.311879
d__Bacteria;p__Planctomycetota;c__Phycisphaerae	0.161959	0.111103	1.0565	0.31291	8.07364e-20	8.67917e-19	-0.894539	-1.00768	-0.7814
d__Bacteria;p__Acidobacteriota;c__Vicinamibacteria	1.72552	1.20377	6.21186	1.45438	9.44162e-22	1.15997e-20	-4.48635	-5.1232	-3.84949
d__Bacteria;p__Nitrospirota;c__Nitrospiria	0.0188324	0.0228719	0.498117	0.132695	3.19682e-22	5.49853e-21	-0.479284	-0.525398	-0.433171
d__Bacteria;p__Actinobacteriota;c__MB-A2-108	0.187853	0.103667	3.43079	0.881196	3.34557e-22	4.79532e-21	-3.24294	-3.54711	-2.93876
d__Bacteria;p__Chloroflexi;c__KD4-96	0.274482	0.154353	2.9807	0.749819	1.96038e-22	4.21483e-21	-2.70621	-2.96818	-2.44425
d__Bacteria;p__Gemmatimonadota;c__Gemmatimonadetes	0.637476	0.459303	2.81026	0.600265	1.00778e-25	2.88898e-24	-2.17279	-2.4279	-1.91767
d__Bacteria;p__Actinobacteriota;c__Thermoleophilia	3.4049	1.71001	12.4572	2.14361	2.69856e-29	1.16038e-27	-9.05226	-9.97749	-8.12703
d__Bacteria;p__Proteobacteria;c__Gammaproteobacteria	14.3234	2.69338	6.34934	0.948911	0	0	7.97411	7.00102	8.94719

## Sheet: Supplementary table S6
Table S6. Fungal class that showed significant differences in relative abundance in apple roots and orchard soil.The results are based on STAMP, corrected P-values ( q-values) were calculated based on Benjamini-Hochberg FDR multiple test correction. Features with (Welch's t-test) q value <0.05 were considered significant and were thus retained
Taxa	Apple roots: mean rel. freq. (%)	Apple roots: std. dev. (%)	Orchard soil: mean rel. freq. (%)	Orchard soil: std. dev. (%)	p-values	p-values (corrected)	Difference between means	95.0% lower CI	95.0% upper CI
k__Fungi;p__Ascomycota;c__Dothideomycetes	51.601	22.6488	13.7732	7.27853	6.43352e-12	7.93468e-11	37.8278	29.6928	45.9627
k__Fungi;p__Ascomycota;c__Leotiomycetes	26.888	15.6227	16.4137	5.72241	0.000568688	0.00191286	10.4743	4.78876	16.1599
k__Fungi;p__Ascomycota;c__Sordariomycetes	10.6479	9.92594	28.6305	9.45407	9.41254e-11	8.7066e-10	-17.9826	-22.6723	-13.2928
k__Fungi;p__Ascomycota;Unclassified p__Ascomycota	2.25777	4.16164	0.632823	0.515986	0.0278756	0.0491142	1.62494	0.186898	3.06299
k__Fungi;p__Ascomycota;c__Eurotiomycetes	1.44298	1.56593	3.69631	2.17765	8.45497e-06	5.2139e-05	-2.25333	-3.17827	-1.3284
k__Fungi;p__Basidiomycota;c__Tremellomycetes	0.687684	0.884259	19.0939	10.1146	4.87852e-12	9.02525e-11	-18.4062	-21.9994	-14.8131
k__Fungi;p__Mortierellomycota;c__Mortierellomycetes	0.139855	0.102516	9.79506	5.16558	2.63458e-12	9.74796e-11	-9.6552	-11.485	-7.82546
k__Fungi;p__Basidiomycota;c__Microbotryomycetes	0.133287	0.208298	0.523603	0.252878	2.52147e-09	1.86589e-08	-0.390316	-0.502925	-0.277707
k__Fungi;p__Ascomycota;c__Saccharomycetes	0.10663	0.390711	3.6325	4.16314	2.80569e-05	0.000148301	-3.52587	-5.00549	-2.04624
k__Rhizaria;p__Cercozoa;Unclassified p__Cercozoa	0.00540875	0.00943174	0.0638141	0.078468	0.000159388	0.000655261	-0.0584054	-0.0863564	-0.0304544
k__Fungi;p__Chytridiomycota;Unclassified p__Chytridiomycota	0.00347705	0.00827704	0.127628	0.165029	0.000134859	0.000623725	-0.124151	-0.182657	-0.0656451
k__Fungi;p__Ascomycota;c__Pezizomycetes	0.00231803	0.00768805	0.230304	0.472929	0.00915374	0.0178257	-0.227985	-0.395498	-0.0604734
k__Fungi;p__Kickxellomycota;c__GS19	0.00115902	0.00384403	0.0662685	0.110499	0.00185844	0.00458415	-0.0651095	-0.104263	-0.0259558
k__Fungi;p__Chytridiomycota;c__Rhizophydiomycetes	0.000772678	0.00318583	0.0646323	0.104618	0.00133511	0.00379993	-0.0638596	-0.100925	-0.0267938
k__Fungi;p__Basidiomycota;c__GS25	0.000386339	0.00228561	0.227031	0.354426	0.000841327	0.00259409	-0.226645	-0.352172	-0.101118
k__Fungi;p__Mucoromycota;c__Umbelopsidomycetes	0.000386339	0.00228561	0.0617688	0.0885557	0.000354926	0.00131323	-0.0613825	-0.092754	-0.0300109
k__Fungi;p__Ascomycota;c__GS35	0	0	0.0147263	0.0358486	0.0243505	0.0450484	-0.0147263	-0.0274226	-0.00203005
k__Fungi;p__Aphelidiomycota;c__Aphelidiomycetes	0	0	0.0110448	0.0215411	0.00587317	0.0127828	-0.0110448	-0.0186738	-0.00341569
k__Fungi;p__Basidiomycota;c__Pucciniomycetes	0	0	0.120265	0.235351	0.00602361	0.0123819	-0.120265	-0.203618	-0.0369122
k__Fungi;p__Ascomycota;c__GS37	0	0	0.0151354	0.0288934	0.00498761	0.0115338	-0.0151354	-0.0253684	-0.0049024
k__Fungi;p__Chytridiomycota;c__Spizellomycetes	0	0	0.0458153	0.0776965	0.00183959	0.00486178	-0.0458153	-0.0733325	-0.018298

## Sheet: Supplementary table S8
Table S8. Bacterial taxa that differentially distributed in apple roots across different orchard. The results are based on STAMP, corrected P-values ( q-values) were calculated based on Benjamini-Hochberg FDR multiple test correction. Features with (Welch's test) q value <0.05 were considered significant and were thus retained
Taxa	p-values	p-values (corrected)	Orchard_3: mean rel. freq. (%)	Orchard_3: std. dev. (%)	Orchard_2: mean rel. freq. (%)	Orchard_2: std. dev. (%)	Orchard_4: mean rel. freq. (%)	Orchard_4: std. dev. (%)	Orchard_1: mean rel. freq. (%)	Orchard_1: std. dev. (%)	Orchard_5: mean rel. freq. (%)	Orchard_5: std. dev. (%)	Orchard_6: mean rel. freq. (%)	Orchard_6: std. dev. (%)
d__Bacteria;p__Proteobacteria;c__Alphaproteobacteria;o__Rhizobiales;f__Xanthobacteraceae;g__Bradyrhizobium	6.14203e-07	0.000346411	4.25989	1.05837	4.51977	1.36843	2.36158	0.843531	4.05367	0.52846	1.77119	0.701413	1.13559	0.376332
d__Bacteria;p__Actinobacteriota;c__Actinobacteria;o__Streptosporangiales;f__Thermomonosporaceae;g__Actinomadura	7.73013e-07	0.00021799	0.519774	0.305189	0.0564972	0.0696544	0	0	0	0	0.00847458	0.0189497	0	0
d__Bacteria;p__Myxococcota;c__bacteriap25;o__bacteriap25;f__bacteriap25;g__bacteriap25	2.21152e-06	0.000415766	0.0282486	0.0232944	0.079096	0.0252663	0.00847458	0.00847458	0.0564972	0.0126332	0.0112994	0.018738	0.0141243	0.0180879
d__Bacteria;p__Acidobacteriota;c__Acidobacteriae;o__Solibacterales;f__Solibacteraceae;g__Candidatus_Solibacter	2.91771e-06	0.000411397	0.155367	0.0590524	0.0649718	0.0452859	0.00282486	0.00631658	0.231638	0.0926623	0.0988701	0.0680902	0.0254237	0.0162276
d__Bacteria;p__Actinobacteriota;c__Actinobacteria;o__Corynebacteriales;f__Nocardiaceae;g__Nocardia	1.28657e-05	0.00145125	0.0254237	0.0305555	0.0875706	0.0371552	0.127119	0.224376	0.319209	0.273195	0.338983	0.287137	1.0226	0.450421
d__Bacteria;p__Bacteroidota;c__Bacteroidia;o__ChitinophagalesUnclassified ;o__ChitinophagalesUnclassified ;o__Chitinophagales	1.60275e-05	0.00150659	0.0960452	0.074952	0.079096	0.0631658	0.0423729	0.0213272	0.0988701	0.0980596	0.358757	0.137493	0.0762712	0.0624671
d__Bacteria;p__ChloroflexiUnclassified ;p__ChloroflexiUnclassified ;p__ChloroflexiUnclassified ;p__ChloroflexiUnclassified ;p__Chloroflexi	2.18534e-05	0.00176076	0.00564972	0.00798991	0.00564972	0.0126332	0.00282486	0.00631658	0.0451977	0.0270951	0	0	0	0
d__Bacteria;p__Actinobacteriota;c__Actinobacteria;o__Propionibacteriales;f__Nocardioidaceae;g__Kribbella	2.33462e-05	0.00164591	0.141243	0.0126332	0.00847458	0.00847458	0.338983	0.198626	0.0423729	0.0375823	0.00847458	0.0129451	0.0734463	0.105243
d__Bacteria;p__Acidobacteriota;c__Acidobacteriae;o__Acidobacteriales;f__Acidobacteriaceae_(Subgroup_1);g__Occallatibacter	2.84893e-05	0.00178533	0.039548	0.0159798	0.0112994	0.018738	0.00847458	0.00847458	0.112994	0.0486007	0.0338983	0.0378995	0.019774	0.024788
d__Bacteria;p__Actinobacteriota;c__Thermoleophilia;o__Solirubrobacterales;f__67-14;g__67-14	3.02951e-05	0.00170864	1.64407	0.514373	0.39548	0.149584	1.37853	0.513876	0.855932	0.590287	0.327684	0.218958	0.474576	0.301136
d__Bacteria;p__Bacteroidota;c__Bacteroidia;o__Chitinophagales;f__Chitinophagaceae;g__Taibaiella	3.15497e-05	0.00161764	0.079096	0.11143	0.0677966	0.0712402	0.248588	0.0941996	0.0536723	0.0512383	0.149718	0.0909675	0.420904	0.179217
d__Bacteria;p__Chloroflexi;c__Anaerolineae;o__SBR1031;f__SBR1031;g__SBR1031	3.26088e-05	0.00153262	0.0225989	0.0159798	0.00847458	0.00847458	0.00282486	0.00631658	0.132768	0.0861003	0.0112994	0.0159798	0.0169492	0.0195712
d__Bacteria;p__Actinobacteriota;c__Actinobacteria;o__Micrococcales;f__MicrobacteriaceaeUnclassified ;f__Microbacteriaceae	5.16254e-05	0.00223975	0.141243	0.0639193	0.217514	0.183963	0.206215	0.12081	0.0649718	0.0548488	0.531073	0.159198	0.248588	0.103869
d__Bacteria;p__Actinobacteriota;c__Actinobacteria;o__Pseudonocardiales;f__Pseudonocardiaceae;g__Actinophytocola	5.19396e-05	0.00209242	0.0762712	0.0585094	0	0	0.00282486	0.00631658	0	0	0	0	0	0
d__Bacteria;p__Proteobacteria;c__Gammaproteobacteria;o__Burkholderiales;f__Nitrosomonadaceae;g__mle1-7	5.28849e-05	0.00198847	0.19209	0.0736633	0.152542	0.0293568	0.0338983	0.0239697	0.135593	0.0705649	0.110169	0.0560006	0.0310734	0.0205653
d__Bacteria;p__Actinobacteriota;c__Acidimicrobiia;o__Microtrichales;f__Iamiaceae;g__Iamia	8.40028e-05	0.0029611	0.0960452	0.0716869	0.649718	0.411306	0.186441	0.17505	0.432203	0.42528	1.4887	0.726274	0.418079	0.236412
d__Bacteria;p__Proteobacteria;c__Alphaproteobacteria;o__Rhizobiales;f__Devosiaceae;g__Devosia	8.57009e-05	0.00284325	0.0706215	0.0483538	0.10452	0.0708471	0.29661	0.127119	0.0254237	0.0254237	0.107345	0.0523933	0.358757	0.206292
d__Bacteria;p__Firmicutes;c__Bacilli;o__Alicyclobacillales;f__Alicyclobacillaceae;g__Tumebacillus	9.25185e-05	0.00289891	0.0367232	0.0152123	0	0	0.0141243	0.0116472	0.00282486	0.00631658	0.00847458	0.0189497	0	0
d__Bacteria;p__Gemmatimonadota;c__Gemmatimonadetes;o__Gemmatimonadales;f__GemmatimonadaceaeUnclassified ;f__Gemmatimonadaceae	9.31263e-05	0.00276438	0.389831	0.124165	0.30791	0.18859	0.214689	0.0967076	0.254237	0.0864241	0.737288	0.244003	0.268362	0.134322
d__Bacteria;p__Bacteroidota;c__Bacteroidia;o__Chitinophagales;f__Chitinophagaceae;g__Flavitalea	0.000107919	0.00304332	0.0141243	0.0152123	0.00282486	0.00631658	0.0960452	0.0584411	0	0	0.039548	0.0270951	0.0310734	0.024788
d__Bacteria;p__Dependentiae;c__Babeliae;o__BabelialesUnclassified ;o__BabelialesUnclassified ;o__Babeliales	0.000110825	0.00297645	0.00282486	0.00631658	0.00564972	0.0126332	0	0	0.0310734	0.0227747	0.0480226	0.0300287	0	0
d__Bacteria;p__Actinobacteriota;c__Thermoleophilia;o__Solirubrobacterales;f__Solirubrobacteraceae;g__Solirubrobacter	0.000140059	0.00359061	0.502825	0.181935	0.163842	0.124037	0.488701	0.259534	0.0508475	0.0437625	0.144068	0.144731	0.141243	0.134767
d__Bacteria;p__Myxococcota;c__Polyangia;o__Haliangiales;f__Haliangiaceae;g__Haliangium	0.000265171	0.00650244	2.29944	0.626788	2.16384	0.531914	0.516949	0.15862	2.18362	0.993198	2.05932	0.808467	0.838983	0.640247
d__Bacteria;p__Actinobacteriota;c__Actinobacteria;o__Micromonosporales;f__Micromonosporaceae;g__Luedemannella	0.000321367	0.00755212	0.259887	0.0703384	0.282486	0.0941996	0.0621469	0.0422786	0.242938	0.160097	0.163842	0.107047	0.0225989	0.0433963
d__Bacteria;p__Proteobacteria;c__Gammaproteobacteria;o__Diplorickettsiales;f__Diplorickettsiaceae;g__Aquicella	0.000355015	0.00800914	0.0338983	0.0403471	0.0819209	0.0539689	0.0367232	0.044216	0.079096	0.0559293	0.627119	0.419755	0.161017	0.240047
d__Bacteria;p__Proteobacteria;c__Gammaproteobacteria;o__Steroidobacterales;f__Steroidobacteraceae;g__Steroidobacter	0.000369821	0.00802228	3.25424	0.342356	4.89548	1.64519	1.64972	0.769565	1.71469	1.15472	3.03955	1.07377	2.68362	0.885619
d__Bacteria;p__Proteobacteria;c__Alphaproteobacteria;o__Rhizobiales;f__Rhizobiaceae;g__Phyllobacterium	0.000388801	0.00812161	0.059322	0.0305555	0.00847458	0.0129451	0.0169492	0.0239697	0.00847458	0.0129451	0.00282486	0.00631658	0.0112994	0.0126332
d__Bacteria;p__Actinobacteriota;c__Actinobacteria;o__Micrococcales;f__Intrasporangiaceae;g__Oryzihumus	0.000405367	0.00816526	0.00847458	0.00847458	0.0254237	0.0162276	0.0225989	0.0159798	0.00564972	0.00798991	0.0649718	0.0463311	0.0819209	0.0431196
d__Bacteria;p__Acidobacteriota;c__Acidobacteriae;o__Bryobacterales;f__Bryobacteraceae;g__Bryobacter	0.000409859	0.00797106	0.112994	0.0600573	0.0847458	0.0595235	0.0169492	0.0097856	0.237288	0.123003	0.0819209	0.0637317	0.0423729	0.0423729
d__Bacteria;p__Proteobacteria;c__Alphaproteobacteria;o__Sphingomonadales;f__SphingomonadaceaeUnclassified ;f__Sphingomonadaceae	0.000440404	0.00827959	0.39548	0.104787	0.601695	0.340779	1.00565	0.405798	0.694915	0.211015	0.799435	0.543468	1.48588	0.246719
d__Bacteria;p__Acidobacteriota;c__Thermoanaerobaculia;o__Thermoanaerobaculales;f__Thermoanaerobaculaceae;g__Subgroup_10	0.000502029	0.00913369	0.429379	0.184548	0.426554	0.107827	0.19209	0.182461	0.172316	0.0530743	0.884181	0.384689	0.531073	0.319297
d__Bacteria;p__Actinobacteriota;c__Actinobacteria;o__Streptosporangiales;f__Streptosporangiaceae;g__Nonomuraea	0.000677813	0.0119465	0.0367232	0.0266497	0.237288	0.272595	0.466102	0.590774	0.0706215	0.0606523	1.18362	1.502	4.69774	3.73737
d__Bacteria;p__Proteobacteria;c__Gammaproteobacteria;o__R7C24;f__R7C24;g__R7C24	0.000833351	0.0142427	0.0282486	0.0232944	0.141243	0.091623	0.115819	0.0180879	0.0169492	0.0138389	0.059322	0.0335433	0.0903955	0.0465888
d__Bacteria;p__Proteobacteria;c__Alphaproteobacteria;o__Dongiales;f__Dongiaceae;g__Dongia	0.000844175	0.0140034	2.71751	0.746511	1.16667	0.506533	2.51977	1.06599	0.661017	0.399176	1.36158	0.878508	1.50565	0.715649
d__Bacteria;p__Verrucomicrobiota;c__Verrucomicrobiae;o__Pedosphaerales;f__PedosphaeraceaeUnclassified ;f__Pedosphaeraceae	0.000913606	0.0147221	0.234463	0.0680902	0.29096	0.207449	0.0423729	0.0305555	0.194915	0.0412275	0.146893	0.081677	0.0310734	0.0358434
d__Bacteria;p__Actinobacteriota;c__Actinobacteria;o__Streptosporangiales;f__Thermomonosporaceae;g__Actinocorallia	0.000920542	0.0144218	2.78531	0.667408	1.72034	0.813486	1.06215	0.503142	0.474576	0.452577	2.91525	1.54026	3.15819	1.60304
d__Bacteria;p__Proteobacteria;c__Alphaproteobacteria;o__Sphingomonadales;f__Sphingomonadaceae;g__Novosphingobium	0.000923331	0.0140746	0.333333	0.116882	0.731638	0.249181	1.64124	0.864097	1.13559	0.428672	0.689266	0.349918	1.5452	0.552641
d__Bacteria;p__Actinobacteriota;c__Actinobacteria;o__Micromonosporales;f__Micromonosporaceae;g__Dactylosporangium	0.000923585	0.0137079	0.658192	0.315639	0.330508	0.0576852	0.276836	0.256051	0.0706215	0.0945801	0.330508	0.204505	0.127119	0.0952526
d__Bacteria;p__Actinobacteriota;c__ThermoleophiliaUnclassified ;c__ThermoleophiliaUnclassified ;c__ThermoleophiliaUnclassified ;c__Thermoleophilia	0.00111143	0.0160729	0.0564972	0.0411306	0.0169492	0.0258903	0.00564972	0.0126332	0	0	0	0	0.00564972	0.00798991
d__Bacteria;p__Actinobacteriota;c__Actinobacteria;o__Kineosporiales;f__Kineosporiaceae;g__Kineosporia	0.00112639	0.0158821	5.34746	2.90844	7.77684	3.53377	5.90678	3.22629	1.24011	0.732576	2.4322	1.10516	2.38701	1.56197
d__Bacteria;p__Proteobacteria;c__Alphaproteobacteria;o__Rhizobiales;f__Rhizobiales_Incertae_Sedis;g__Nordella	0.00125721	0.0172943	0.440678	0.234037	0.30226	0.131439	0.0762712	0.059322	0.0762712	0.055139	0.251412	0.180548	0.138418	0.0766885
d__Bacteria;p__Verrucomicrobiota;c__Verrucomicrobiae;o__Pedosphaerales;f__Pedosphaeraceae;g__DEV008	0.00130567	0.0175333	0.0338983	0.0169492	0.0112994	0.0126332	0.00282486	0.00631658	0	0	0.0112994	0.018738	0.00282486	0.00631658
d__Bacteria;p__Proteobacteria;c__Alphaproteobacteria;o__Sphingomonadales;f__Sphingomonadaceae;g__Sphingobium	0.00137776	0.0180711	0.0762712	0.0506115	0.132768	0.118812	0.107345	0.0716869	0.183616	0.100947	0.183616	0.12471	0.367232	0.114398
d__Bacteria;p__Verrucomicrobiota;c__Verrucomicrobiae;o__Pedosphaerales;f__Pedosphaeraceae;g__Pedosphaeraceae	0.00149504	0.0191637	0.0762712	0.0466743	0.152542	0.0869763	0.0141243	0.0116472	0.0677966	0.0195712	0.0847458	0.0526971	0.0254237	0.0320842
d__Bacteria;p__Acidobacteriota;c__Vicinamibacteria;o__Vicinamibacterales;f__Vicinamibacteraceae;g__Vicinamibacter	0.00159388	0.0199767	0.206215	0.151413	0.0762712	0.0834649	0.0169492	0.0239697	0.0310734	0.0344818	0.0225989	0.0505326	0	0
d__Bacteria;p__Verrucomicrobiota;c__Verrucomicrobiae;o__Opitutales;f__Opitutaceae;g__Opitutus	0.00162627	0.0199395	0.152542	0.0691946	0.0451977	0.037476	0.059322	0.036286	0.0508475	0.0378995	0.0225989	0.0159798	0.0734463	0.0514714
d__Bacteria;p__Actinobacteriota;c__Actinobacteria;o__Frankiales;f__SporichthyaceaeUnclassified ;f__Sporichthyaceae	0.00174396	0.0209275	0.141243	0.0495761	0.0819209	0.0565678	0.146893	0.0851216	0.155367	0.0888372	0.429379	0.187635	0.228814	0.183006
d__Bacteria;p__Actinobacteriota;c__Actinobacteria;o__Pseudonocardiales;f__Pseudonocardiaceae;g__Crossiella	0.00189697	0.0222894	0.00847458	0.00847458	0	0	0	0	0	0	0	0	0	0
d__Bacteria;p__Proteobacteria;c__Alphaproteobacteria;o__Rhizobiales;f__Beijerinckiaceae;g__Rhodoblastus	0.00197418	0.0227233	0	0	0	0	0.00564972	0.00798991	0.0706215	0.0694823	0	0	0	0
d__Bacteria;p__Elusimicrobiota;c__Lineage_IIa;o__Lineage_IIa;f__Lineage_IIa;g__Lineage_IIa	0.00206204	0.0232599	0.0819209	0.0565678	0.0338983	0.0403471	0.00564972	0.00798991	0.0112994	0.018738	0.00847458	0.00847458	0.00847458	0.00847458
d__Bacteria;p__Bacteroidota;c__Bacteroidia;o__Cytophagales;f__Spirosomaceae;g__Dyadobacter	0.00207311	0.0229262	0.0112994	0.00798991	0.0225989	0.037476	0.166667	0.167907	0.00282486	0.00631658	0.0225989	0.0433963	0.279661	0.216779
d__Bacteria;p__Proteobacteria;c__Gammaproteobacteria;o__Burkholderiales;f__Oxalobacteraceae;g__Noviherbaspirillum	0.00214434	0.0232579	0	0	0	0	0.039548	0.0399495	0	0	0	0	0	0
d__Bacteria;p__Myxococcota;c__Polyangia;o__Polyangiales;f__Polyangiaceae;g__Sorangium	0.00228185	0.0242823	0.0677966	0.0391424	0.019774	0.024788	0.019774	0.0315829	0.00282486	0.00631658	0.00847458	0.0189497	0.00564972	0.00798991
d__Bacteria;p__Proteobacteria;c__Alphaproteobacteria;o__Sphingomonadales;f__Sphingomonadaceae;g__Ellin6055	0.002468	0.0257769	0.0169492	0.0138389	0	0	0.0141243	0.0116472	0.039548	0.028808	0.00847458	0.00847458	0.00282486	0.00631658
d__Bacteria;p__Proteobacteria;c__Gammaproteobacteria;o__Xanthomonadales;f__Xanthomonadaceae;g__Pseudoxanthomonas	0.00283114	0.029032	0.0141243	0.024788	0.0508475	0.0776708	0.39548	0.464137	0	0	0.0649718	0.0666691	0.491525	0.268347
d__Bacteria;p__Bacteroidota;c__Bacteroidia;o__Cytophagales;f__Microscillaceae;g__Ohtaekwangia	0.00309116	0.0311324	0.485876	0.159498	0.813559	0.609306	1.28814	0.619669	0.059322	0.0703951	0.276836	0.200943	1.23446	0.917001
d__Bacteria;p__Proteobacteria;c__Gammaproteobacteria;o__Burkholderiales;f__Nitrosomonadaceae;g__966-1	0.00315971	0.0312645	0	0	0	0	0.0169492	0.0097856	0.00847458	0.00847458	0.00282486	0.00631658	0.00564972	0.00798991
d__Bacteria;p__Actinobacteriota;c__Actinobacteria;o__Pseudonocardiales;f__Pseudonocardiaceae;g__Amycolatopsis	0.00318984	0.0310185	0.186441	0.0553557	0.019774	0.0205653	0.508475	0.340955	0.141243	0.164231	0.127119	0.152778	0.127119	0.118543
d__Bacteria;p__Acidobacteriota;c__Acidobacteriae;o__Subgroup_2;f__Subgroup_2;g__Subgroup_2	0.00327791	0.0313346	0.0762712	0.045637	0.0480226	0.0315829	0.00282486	0.00631658	0.322034	0.300658	0.0451977	0.037476	0.00564972	0.0126332
d__Bacteria;p__Proteobacteria;c__Gammaproteobacteria;o__Burkholderiales;f__Comamonadaceae;g__Acidovorax	0.00333452	0.0313445	0	0	0	0	0.00282486	0.00631658	0	0	0	0	0.0423729	0.0434881
d__Bacteria;p__Proteobacteria;c__Gammaproteobacteria;o__Burkholderiales;f__NitrosomonadaceaeUnclassified ;f__Nitrosomonadaceae	0.00353148	0.0326517	0.0282486	0.0159798	0.0282486	0.0211393	0.00564972	0.00798991	0.039548	0.0159798	0.0112994	0.0126332	0.00564972	0.0126332
d__Bacteria;p__Actinobacteriota;c__Actinobacteria;o__Frankiales;f__Acidothermaceae;g__Acidothermus	0.0036072	0.0328138	0.336158	0.259534	0.525424	0.832524	0.288136	0.158997	1.97175	1.56413	0.169492	0.209421	0.115819	0.162693
d__Bacteria;p__Actinobacteriota;c__Actinobacteria;o__Propionibacteriales;f__Nocardioidaceae;g__Aeromicrobium	0.00383217	0.034307	0.0282486	0.0159798	0.0480226	0.0227747	0.161017	0.118543	0.0112994	0.0159798	0.0819209	0.0512383	0.327684	0.279989
d__Bacteria;p__Myxococcota;c__Polyangia;o__Polyangiales;f__PolyangiaceaeUnclassified ;f__Polyangiaceae	0.00396512	0.0349426	0.0451977	0.0422786	0.059322	0.0335433	0.00282486	0.00631658	0.0282486	0.0232944	0.0141243	0.0116472	0.00282486	0.00631658
d__Bacteria;p__Actinobacteriota;c__Actinobacteria;o__FrankialesUnclassified ;o__FrankialesUnclassified ;o__Frankiales	0.00426172	0.0369786	0.0819209	0.0965837	0.785311	0.650405	0.158192	0.224572	0.29096	0.174616	0.110169	0.102516	0.0536723	0.0644786
d__Bacteria;p__Proteobacteria;c__Alphaproteobacteria;o__Rhizobiales;f__A0839;g__A0839	0.00436668	0.0373152	0.336158	0.0766885	0.268362	0.131075	0.0960452	0.0600573	0.240113	0.0965837	0.251412	0.142284	0.10452	0.0849808
d__Bacteria;p__Actinobacteriota;c__Acidimicrobiia;o__Microtrichales;f__IlumatobacteraceaeUnclassified ;f__Ilumatobacteraceae	0.00449628	0.0378493	0.319209	0.138879	0.225989	0.260684	0.132768	0.0673834	0.0875706	0.070168	0.556497	0.227695	0.20904	0.218301
d__Bacteria;p__Bacteroidota;c__Bacteroidia;o__Cytophagales;f__Microscillaceae;g__Chryseolinea	0.00468608	0.0388669	0.488701	0.308117	0.418079	0.212523	0.245763	0.130831	0.0508475	0.0663692	0.525424	0.365751	1.19774	0.877636
d__Bacteria;p__Acidobacteriota;c__Vicinamibacteria;o__Vicinamibacterales;f__VicinamibacteraceaeUnclassified ;f__Vicinamibacteraceae	0.00490144	0.0400639	0.0621469	0.0668484	0.313559	0.184829	0.079096	0.0723517	0.0112994	0.018738	0.497175	0.406387	0.361582	0.254739
d__Bacteria;p__Acidobacteriota;c__Acidobacteriae;o__Acidobacteriales;f__Acidobacteriaceae_(Subgroup_1);g__Edaphobacter	0.00494814	0.0398679	0.0621469	0.0455495	0.0225989	0.0334242	0.206215	0.129235	0.0480226	0.0521644	0.0564972	0.0486007	0.0480226	0.0779272
d__Bacteria;p__Actinobacteriota;c__Actinobacteria;o__Propionibacteriales;f__Nocardioidaceae;g__Nocardioides	0.00514245	0.0408499	0.887006	0.277067	0.426554	0.230412	1.31921	0.646547	0.206215	0.119214	1.13842	0.758268	0.918079	0.376003
d__Bacteria;p__Actinobacteriota;c__Actinobacteria;o__Propionibacteriales;f__Nocardioidaceae;g__Marmoricola	0.00535425	0.0419417	0.039548	0.0270951	0.0112994	0.0126332	0.059322	0.0423729	0.00564972	0.00798991	0.0141243	0.00631658	0.0536723	0.0330641
d__Bacteria;p__Proteobacteria;c__Gammaproteobacteria;o__Burkholderiales;f__ComamonadaceaeUnclassified ;f__Comamonadaceae	0.005529	0.0427172	1.13277	0.286204	1.17514	0.480957	0.432203	0.120546	0.740113	0.209573	0.714689	0.184483	0.771186	0.404626
d__Bacteria;p__Acidobacteriota;c__Vicinamibacteria;o__VicinamibacteralesUnclassified ;o__VicinamibacteralesUnclassified ;o__Vicinamibacterales	0.0056766	0.0432649	1.87288	0.88692	1.22316	0.467913	0.542373	0.3795	0.79661	0.320693	1.67232	0.833252	0.677966	0.505168
d__Bacteria;p__Actinobacteriota;c__Actinobacteria;o__Corynebacteriales;f__Mycobacteriaceae;g__Mycobacterium	0.00595331	0.0447689	1.9096	0.582195	0.740113	0.365052	1.68079	0.28754	1.05085	0.532844	1.71751	0.649005	1.70621	0.546389
d__Bacteria;p__Verrucomicrobiota;c__Verrucomicrobiae;o__Chthoniobacterales;f__Chthoniobacteraceae;g__Candidatus_Udaeobacter	0.00613048	0.0454946	0.262712	0.143735	0.240113	0.0779272	0.0960452	0.0523933	0.186441	0.091274	0.248588	0.122483	0.059322	0.0375823
d__Bacteria;p__Latescibacterota;c__Latescibacteria;o__Latescibacterales;f__Latescibacteraceae;g__Latescibacteraceae	0.00614034	0.044976	0.019774	0.0205653	0	0	0	0	0	0	0	0	0.00282486	0.00631658

## Sheet: Supplementary table S9
Table S9. Bacterial taxa that differentially distributed across different orchard soils. The results are based on STAMP, corrected P-values ( q-values) were calculated based on Benjamini- Hochberg FDR multiple test correction. Features with (Welch's test) q value <0.05 were considered significant and were thus retained
Taxa	p-values	p-values (corrected)	Orchard_3: mean rel. freq. (%)	Orchard_3: std. dev. (%)	Orchard_2: mean rel. freq. (%)	Orchard_2: std. dev. (%)	Orchard_4: mean rel. freq. (%)	Orchard_4: std. dev. (%)	Orchard_1: mean rel. freq. (%)	Orchard_1: std. dev. (%)	Orchard_5: mean rel. freq. (%)	Orchard_5: std. dev. (%)	Orchard_6: mean rel. freq. (%)	Orchard_6: std. dev. (%)
d__Bacteria;p__Firmicutes;c__Bacilli;o__Bacillales;f__Planococcaceae;g__Lysinibacillus	1.33307e-11	7.51851e-09	0.0169492	0.0169492	0.0112994	0.0126332	0.0112994	0.0126332	0.0112994	0.0126332	0.166667	0.0521644	0.183616	0.0512383
d__Bacteria;p__Firmicutes;c__Bacilli;o__Bacillales;f__Bacillaceae;g__Bacillus	7.67417e-10	2.16412e-07	0.324859	0.0855424	0.686441	0.309564	0.519774	0.41014	0.912429	0.260638	2.26554	0.448824	1.85593	0.447123
d__Bacteria;p__Gemmatimonadota;c__Gemmatimonadetes;o__Gemmatimonadales;f__Gemmatimonadaceae;g__Gemmatimonas	9.21309e-10	1.73206e-07	0.316384	0.115647	0.90678	0.20215	0.217514	0.0539689	1.43785	0.333776	0.641243	0.12394	0.59322	0.236884
d__Bacteria;p__Acidobacteriota;c__Acidobacteriae;o__Solibacterales;f__Solibacteraceae;g__Candidatus_Solibacter	1.00315e-08	1.41445e-06	0.655367	0.203782	1.01695	0.426432	0.440678	0.14905	1.89831	0.200067	0.983051	0.276086	0.669492	0.196627
d__Bacteria;p__Actinobacteriota;c__Actinobacteria;o__Micrococcales;f__Intrasporangiaceae;g__Oryzihumus	3.67866e-08	4.14952e-06	0.158192	0.160694	0.344633	0.254739	0.268362	0.195324	0.0451977	0.0532993	0.50565	0.219122	1.88418	0.776672
d__Bacteria;p__Proteobacteria;c__Gammaproteobacteria;o__Burkholderiales;f__SutterellaceaeUnclassified ;f__Sutterellaceae	4.58612e-08	4.31096e-06	0	0	0.019774	0.044216	0.0367232	0.0408385	0	0	0.0677966	0.0352825	0.166667	0.0452859
d__Bacteria;p__Acidobacteriota;c__Acidobacteriae;o__Bryobacterales;f__Bryobacteraceae;g__Bryobacter	6.76794e-08	5.45302e-06	0.398305	0.150568	0.624294	0.336063	0.257062	0.112605	1.34463	0.209573	0.468927	0.23499	0.372881	0.178838
d__Bacteria;p__Proteobacteria;c__Alphaproteobacteria;o__Rhizobiales;f__XanthobacteraceaeUnclassified ;f__Xanthobacteraceae	5.21997e-07	3.68008e-05	4.32768	0.340346	6.25141	1.4108	3.63277	0.771243	6.49718	0.909254	4.62712	0.405365	3.35311	0.325055
d__Bacteria;p__Firmicutes;c__Bacilli;o__Paenibacillales;f__Paenibacillaceae;g__Ammoniphilus	7.58543e-07	4.75353e-05	0.00282486	0.00631658	0.0169492	0.0309448	0.0649718	0.0384222	0.0169492	0.0169492	0.194915	0.0632289	0.189266	0.105129
d__Bacteria;p__Verrucomicrobiota;c__Verrucomicrobiae;o__Pedosphaerales;f__Pedosphaeraceae;g__ADurb.Bin063-1	8.01561e-07	4.5208e-05	0.166667	0.0855424	0.19209	0.081677	0.0338983	0.0218813	0.474576	0.20126	0.0847458	0.0276779	0.0762712	0.0506115
d__Bacteria;p__Myxococcota;c__bacteriap25;o__bacteriap25;f__bacteriap25;g__bacteriap25	1.28111e-06	6.56862e-05	0.579096	0.288537	1.19492	0.267408	0.389831	0.14113	1.0452	0.189666	0.570621	0.229005	0.389831	0.13453
d__Bacteria;p__Actinobacteriota;c__Actinobacteria;o__Propionibacteriales;f__Nocardioidaceae;g__Nocardioides	1.35145e-06	6.35184e-05	1.30508	0.448539	0.759887	0.108711	1.85593	0.370918	0.663842	0.473912	0.889831	0.323036	2.04802	0.384938
d__Bacteria;p__Actinobacteriota;c__Actinobacteria;o__Micrococcales;f__Cellulomonadaceae;g__Cellulomonas	2.46935e-06	0.000107132	0.163842	0.0696544	0.107345	0.0584411	0.322034	0.0595235	0.0847458	0.0595235	0.107345	0.0455495	0.305085	0.105394
d__Bacteria;p__Actinobacteriota;c__Actinobacteria;o__Micrococcales;f__IntrasporangiaceaeUnclassified ;f__Intrasporangiaceae	2.49124e-06	0.000100361	0.338983	0.100749	0.251412	0.0614366	0.621469	0.142368	0.155367	0.161808	0.214689	0.0639193	0.454802	0.111752
d__Bacteria;p__Acidobacteriota;c__Acidobacteriae;o__Acidobacteriales;f__Acidobacteriaceae_(Subgroup_1);g__Acidipila	3.0525e-06	0.000114774	0.00282486	0.00631658	0.0564972	0.056779	0.0141243	0.0152123	0.169492	0.0732287	0.0338983	0.0378995	0.00847458	0.00847458
d__Bacteria;p__Proteobacteria;c__Gammaproteobacteria;o__Steroidobacterales;f__Steroidobacteraceae;g__Steroidobacter	3.65035e-06	0.000128675	0.316384	0.0828411	0.0847458	0.0479394	0.10452	0.0644786	0.0480226	0.0483538	0.107345	0.077465	0.121469	0.0473533
d__Bacteria;p__Actinobacteriota;c__ThermoleophiliaUnclassified ;c__ThermoleophiliaUnclassified ;c__ThermoleophiliaUnclassified ;c__Thermoleophilia	5.84698e-06	0.000193982	0.757062	0.274637	0.257062	0.110459	0.409605	0.106036	0.138418	0.0644786	0.158192	0.124422	0.242938	0.179017
d__Bacteria;p__Chloroflexi;c__Chloroflexia;o__Elev-1554;f__Elev-1554;g__Elev-1554	6.50685e-06	0.000203881	0	0	0	0	0	0	0.0480226	0.0330641	0	0	0	0
d__Bacteria;p__Actinobacteriota;c__Actinobacteria;o__Streptomycetales;f__Streptomycetaceae;g__Streptomyces	9.84805e-06	0.000292332	0.892655	0.120513	0.700565	0.119315	2.05085	0.549041	0.70904	0.292819	1.56215	0.451986	1.9774	0.741621
d__Bacteria;p__Acidobacteriota;c__Acidobacteriae;o__Acidobacteriales;f__Acidobacteriaceae_(Subgroup_1);g__Granulicella	1.04948e-05	0.000295952	0	0	0.00282486	0.00631658	0.00564972	0.0126332	0.0621469	0.0304247	0.0112994	0.018738	0.00847458	0.0129451
d__Bacteria;p__Proteobacteria;c__Alphaproteobacteria;o__Rhizobiales;f__Beijerinckiaceae;g__Microvirga	1.10648e-05	0.000297168	0.90113	0.286873	0.564972	0.249421	0.717514	0.154311	0.0988701	0.080941	0.378531	0.190673	0.466102	0.148648
d__Bacteria;p__Actinobacteriota;c__Actinobacteria;o__Streptosporangiales;f__Streptosporangiaceae;g__Nonomuraea	1.29797e-05	0.000332751	0.0536723	0.0266497	0.0112994	0.0126332	0.0508475	0.0293568	0.0254237	0.027242	0.0423729	0.0254237	0.169492	0.0818722
d__Bacteria;p__Acidobacteriota;c__Acidobacteriae;o__AcidobacterialesUnclassified ;o__AcidobacterialesUnclassified ;o__Acidobacteriales	1.5348e-05	0.00037636	0.412429	0.272009	1.20621	0.881922	0.285311	0.183181	3.37288	1.85062	0.672316	0.321687	0.319209	0.165031
d__Bacteria;p__Actinobacteriota;c__Actinobacteria;o__Micromonosporales;f__Micromonosporaceae;g__Catellatospora	2.1285e-05	0.000500197	0.0338983	0.0324552	0.0310734	0.0266497	0.107345	0.0541902	0.00282486	0.00631658	0.107345	0.0639193	0.138418	0.0283895
d__Bacteria;p__Proteobacteria;c__Alphaproteobacteria;o__Acetobacterales;f__AcetobacteraceaeUnclassified ;f__Acetobacteraceae	2.23542e-05	0.00050431	0.49435	0.0888372	1.19209	0.743169	0.536723	0.142368	2.00565	0.668698	0.742938	0.248989	0.567797	0.215894
d__Bacteria;p__Proteobacteria;c__Gammaproteobacteria;o__Burkholderiales;f__Nitrosomonadaceae;g__IS-44	2.3881e-05	0.000518035	0.69774	0.209288	0.491525	0.196931	0.420904	0.138879	0.0536723	0.0371552	0.392655	0.239581	0.186441	0.100749
d__Bacteria;p__Acidobacteriota;c__Acidobacteriae;o__Subgroup_2;f__Subgroup_2;g__Subgroup_2	2.49022e-05	0.000520179	0.110169	0.124838	0.364407	0.392615	0.110169	0.135505	1.90113	1.11033	0.480226	0.327732	0.262712	0.135505
d__Bacteria;p__Proteobacteria;c__Alphaproteobacteria;o__Rhizobiales;f__Hyphomicrobiaceae;g__Pedomicrobium	2.50818e-05	0.00050522	0.675141	0.172686	1.12994	0.495954	0.333333	0.161289	1.28249	0.385342	0.884181	0.293799	0.299435	0.107493
d__Bacteria;p__Actinobacteriota;c__Actinobacteria;o__Corynebacteriales;f__NocardiaceaeUnclassified ;f__Nocardiaceae	3.33782e-05	0.000649149	0.00564972	0.00798991	0.0960452	0.0862392	0.180791	0.091623	0.0112994	0.018738	0.0141243	0.0205653	0.0141243	0.024788
d__Bacteria;p__Proteobacteria;c__Gammaproteobacteria;o__Diplorickettsiales;f__Diplorickettsiaceae;g__Aquicella	3.68013e-05	0.000691865	0.0141243	0.0180879	0.0677966	0.0138389	0.00282486	0.00631658	0.115819	0.0557149	0.0451977	0.0387325	0.0480226	0.0227747
d__Bacteria;p__Proteobacteria;c__Gammaproteobacteria;o__Burkholderiales;f__NitrosomonadaceaeUnclassified ;f__Nitrosomonadaceae	3.72236e-05	0.000677229	0.0282486	0.0348272	0.039548	0.0399495	0.0112994	0.0159798	0.251412	0.150462	0.0734463	0.0455495	0.0225989	0.0304247
d__Bacteria;p__Acidobacteriota;c__Acidobacteriae;o__Acidobacteriales;f__Acidobacteriaceae_(Subgroup_1);g__Occallatibacter	4.60804e-05	0.000812167	0.0141243	0.024788	0.0254237	0.0388354	0.00847458	0.0189497	0.161017	0.0972425	0.0169492	0.0138389	0.019774	0.0180879
d__Bacteria;p__Myxococcota;c__Polyangia;o__MSB-4B10;f__MSB-4B10;g__MSB-4B10	5.2932e-05	0.000904656	0.240113	0.106935	0.225989	0.10059	0.5	0.0982223	0.0706215	0.0315829	0.265537	0.152438	0.285311	0.118003
d__Bacteria;p__Actinobacteriota;c__Actinobacteria;o__Micromonosporales;f__Micromonosporaceae;g__Virgisporangium	5.36095e-05	0.000889286	0.0480226	0.0266497	0.00564972	0.0126332	0.00564972	0.00798991	0	0	0.00564972	0.00798991	0.0141243	0.0116472
d__Bacteria;p__Chloroflexi;c__P2-11E;o__P2-11E;f__P2-11E;g__P2-11E	5.50537e-05	0.000887151	0.833333	0.335921	0.618644	0.353469	1.41525	0.603284	0.146893	0.0845572	0.694915	0.117427	0.542373	0.0958789
d__Bacteria;p__Actinobacteriota;c__Acidimicrobiia;o__Microtrichales;f__Ilumatobacteraceae;g__Ilumatobacter	6.10178e-05	0.000955946	0.166667	0.0715197	0.144068	0.0690214	0.245763	0.071072	0.0225989	0.0270951	0.0649718	0.0371552	0.138418	0.0754295
d__Bacteria;p__Proteobacteria;c__Alphaproteobacteria;o__Micropepsales;f__MicropepsaceaeUnclassified ;f__Micropepsaceae	8.07958e-05	0.00123159	0.0677966	0.0526971	0.141243	0.0991521	0.0762712	0.059322	0.40678	0.136648	0.242938	0.153689	0.163842	0.0559293
d__Bacteria;p__Actinobacteriota;c__Actinobacteria;o__Propionibacteriales;f__Nocardioidaceae;g__Aeromicrobium	8.39303e-05	0.0012457	0.0367232	0.024788	0.00564972	0.0126332	0.0847458	0.0324552	0	0	0.039548	0.0319596	0.0508475	0.0293568
d__Bacteria;p__Proteobacteria;c__Gammaproteobacteria;o__Xanthomonadales;f__RhodanobacteraceaeUnclassified ;f__Rhodanobacteraceae	8.67318e-05	0.00125428	0.240113	0.0838465	0.107345	0.0839891	0.251412	0.197518	0.720339	0.358045	0.245763	0.0982223	0.129944	0.0433963
d__Bacteria;p__Actinobacteriota;c__Actinobacteria;o__Propionibacteriales;f__Nocardioidaceae;g__Marmoricola	8.76003e-05	0.00123516	0.259887	0.0822611	0.146893	0.018738	0.30791	0.106935	0.0621469	0.0710158	0.127119	0.066908	0.214689	0.0631658
d__Bacteria;p__Chloroflexi;c__KD4-96;o__KD4-96;f__KD4-96;g__KD4-96	8.90272e-05	0.00122467	3.67797	0.210106	3.03107	0.565995	3.27401	0.754407	1.83333	0.325497	2.9887	0.505516	3.0791	0.421084
d__Bacteria;p__Chloroflexi;c__TK10;o__TK10;f__TK10;g__TK10	8.96096e-05	0.00120333	1.56215	0.3541	1.5	0.18143	1.07345	0.144703	1.89831	0.37095	1.23164	0.209573	1.0904	0.196363
d__Bacteria;p__Actinobacteriota;c__Acidimicrobiia;o__Microtrichales;f__IlumatobacteraceaeUnclassified ;f__Ilumatobacteraceae	9.71278e-05	0.00127396	0.324859	0.0861003	0.172316	0.0606523	0.228814	0.066908	0.0988701	0.058236	0.177966	0.0576852	0.242938	0.0270951
d__Bacteria;p__Actinobacteriota;c__Actinobacteria;o__Micrococcales;f__MicrobacteriaceaeUnclassified ;f__Microbacteriaceae	0.000121423	0.00155642	0.0169492	0.0195712	0.0169492	0.0195712	0.0932203	0.0476891	0.00847458	0.0129451	0.194915	0.154956	0.259887	0.13618
d__Bacteria;p__Acidobacteriota;c__Acidobacteriae;o__Acidobacteriales;f__Koribacteraceae;g__Candidatus_Koribacter	0.000127321	0.00159575	0.00564972	0.0126332	0.00847458	0.0129451	0.0141243	0.0180879	0.10452	0.0644786	0.0367232	0.0330641	0.00847458	0.00847458
d__Bacteria;p__Actinobacteriota;c__AcidimicrobiiaUnclassified ;c__AcidimicrobiiaUnclassified ;c__AcidimicrobiiaUnclassified ;c__Acidimicrobiia	0.000137622	0.00168737	0.30226	0.0606523	0.225989	0.077465	0.384181	0.0755881	0.175141	0.0486007	0.166667	0.0779272	0.276836	0.0661282
d__Bacteria;p__Myxococcota;c__Myxococcia;o__Myxococcales;f__MyxococcaceaeUnclassified ;f__Myxococcaceae	0.000143467	0.0017216	0.316384	0.0608493	0.570621	0.128957	0.30226	0.0300287	0.265537	0.0730104	0.310734	0.0962112	0.392655	0.123553
d__Bacteria;p__Desulfobacterota;c__Desulfuromonadia;o__Geobacterales;f__Geobacteraceae;g__Geobacter	0.000168011	0.00197413	0.00847458	0.0189497	0.00564972	0.0126332	0.0141243	0.0205653	0.00282486	0.00631658	0.107345	0.091099	0.127119	0.0661886
d__Bacteria;p__Chloroflexi;c__Ktedonobacteria;o__Ktedonobacterales;f__JG30-KF-AS9;g__JG30-KF-AS9	0.000175858	0.00202417	0.228814	0.275695	0.39548	0.390771	0.059322	0.0873882	1.33898	0.755965	0.364407	0.254002	0.251412	0.092533
d__Bacteria;p__Proteobacteria;c__Alphaproteobacteria;o__Rhizobiales;f__Beijerinckiaceae;g__Bosea	0.000202581	0.00228512	0.0141243	0.0116472	0.0706215	0.0330641	0.059322	0.0320842	0.0169492	0.0138389	0.0367232	0.0315829	0.0960452	0.0319596
d__Bacteria;p__Proteobacteria;c__Alphaproteobacteria;o__Rhizobiales;f__Rhizobiaceae;g__Mesorhizobium	0.000213141	0.00235709	0.313559	0.102516	0.333333	0.074952	0.29096	0.0344818	0.112994	0.0334242	0.223164	0.0666691	0.242938	0.0710158
d__Bacteria;p__Methylomirabilota;c__Methylomirabilia;o__Rokubacteriales;f__WX65;g__WX65	0.000214201	0.00232325	0.228814	0.0762712	0.152542	0.0738796	0.149718	0.0565678	0.0225989	0.0361758	0.138418	0.049334	0.0988701	0.044216
d__Bacteria;p__Actinobacteriota;c__Actinobacteria;o__Micrococcales;f__Microbacteriaceae;g__Agromyces	0.000244989	0.00260705	0.0621469	0.0422786	0.0282486	0.0232944	0.0875706	0.0452859	0.00282486	0.00631658	0.124294	0.134411	0.245763	0.103907
d__Bacteria;p__Actinobacteriota;c__Actinobacteria;o__Propionibacteriales;f__PropionibacteriaceaeUnclassified ;f__Propionibacteriaceae	0.000248076	0.00259102	0.172316	0.0877527	0.0621469	0.0584411	0.194915	0.0466743	0.00847458	0.0129451	0.0875706	0.0473533	0.138418	0.0803472
d__Bacteria;p__Acidobacteriota;c__Acidobacteriae;o__Acidobacteriales;f__Acidobacteriales;g__Acidobacteriales	0.000277186	0.00284241	0	0	0	0	0	0	0.0338983	0.0293568	0	0	0	0
d__Bacteria;p__Bacteroidota;c__Bacteroidia;o__Chitinophagales;f__Chitinophagaceae;g__Edaphobaculum	0.000298124	0.00300253	0.00564972	0.00798991	0.00564972	0.00798991	0.0169492	0.0195712	0.0112994	0.0126332	0.0706215	0.0431196	0.0677966	0.0426544
d__Bacteria;p__Actinobacteriota;c__Actinobacteria;o__Propionibacteriales;f__Propionibacteriaceae;g__Microlunatus	0.000306358	0.00303133	0.257062	0.11303	0.169492	0.0634179	0.319209	0.156085	0.135593	0.091274	0.265537	0.120909	0.497175	0.104787
d__Bacteria;p__Bacteroidota;c__Bacteroidia;o__Chitinophagales;f__ChitinophagaceaeUnclassified ;f__Chitinophagaceae	0.000330436	0.00321321	0.988701	0.358568	1.45763	0.390199	0.542373	0.336858	1.52542	0.278675	0.813559	0.200545	0.991525	0.381105
d__Bacteria;p__Firmicutes;c__Bacilli;o__Bacillales;f__Planococcaceae;g__Psychrobacillus	0.000363067	0.00347068	0	0	0	0	0.00282486	0.00631658	0.00282486	0.00631658	0.0451977	0.0361758	0.0508475	0.0366144
d__Bacteria;p__Chloroflexi;c__Gitt-GS-136;o__Gitt-GS-136;f__Gitt-GS-136;g__Gitt-GS-136	0.000389912	0.00366518	0.488701	0.234327	0.259887	0.189918	0.279661	0.0412275	0.0451977	0.0514714	0.231638	0.115232	0.440678	0.104022
d__Bacteria;p__Myxococcota;c__Myxococcia;o__MyxococcalesUnclassified ;o__MyxococcalesUnclassified ;o__Myxococcales	0.000428773	0.0039644	0	0	0.0112994	0.018738	0	0	0.0423729	0.0320842	0	0	0	0
d__Bacteria;p__Proteobacteria;c__Alphaproteobacteria;o__Dongiales;f__Dongiaceae;g__Dongia	0.000455984	0.00414798	0.533898	0.204271	0.127119	0.101105	0.211864	0.146702	0.00847458	0.0129451	0.248588	0.249421	0.262712	0.111894
d__Bacteria;p__Bacteroidota;c__Bacteroidia;o__Cytophagales;f__Spirosomaceae;g__Dyadobacter	0.000465969	0.00417154	0	0	0.00282486	0.00631658	0.00564972	0.00798991	0	0	0.00564972	0.00798991	0.0423729	0.0335433
d__Bacteria;p__Actinobacteriota;c__Thermoleophilia;o__Solirubrobacterales;f__Solirubrobacteraceae;g__Solirubrobacter	0.000486505	0.00428733	0.553672	0.160992	0.288136	0.087525	0.437853	0.132889	0.231638	0.0981816	0.257062	0.093049	0.305085	0.0776708
d__Bacteria;p__Actinobacteriota;c__Actinobacteria;o__Corynebacteriales;f__Mycobacteriaceae;g__Mycobacterium	0.000490602	0.00425691	1.27401	0.271613	1.60169	0.594812	1.96045	0.443242	1.31638	0.185325	1.89548	0.201597	2.28249	0.249996
d__Bacteria;p__Firmicutes;c__Bacilli;o__Alicyclobacillales;f__Alicyclobacillaceae;g__Tumebacillus	0.000503347	0.00430133	0.607345	0.36093	0.223164	0.0832735	0.200565	0.0728463	0.20339	0.104482	0.121469	0.0773104	0.101695	0.0907479
d__Bacteria;p__Proteobacteria;c__Gammaproteobacteria;o__WD260;f__WD260;g__WD260	0.000523414	0.00440605	0	0	0.0254237	0.036286	0	0	0.0875706	0.0680902	0.00282486	0.00631658	0	0
d__Bacteria;p__Actinobacteriota;c__Acidimicrobiia;o__Microtrichales;f__Ilumatobacteraceae;g__CL500-29_marine_group	0.000549781	0.00455994	0.132768	0.0708471	0.0875706	0.062976	0.223164	0.0832735	0.0112994	0.0126332	0.237288	0.127963	0.220339	0.0923171
d__Bacteria;p__Actinobacteriota;c__Actinobacteria;o__Micrococcales;f__Intrasporangiaceae;g__Humibacillus	0.000584535	0.00477794	0.0310734	0.0116472	0.0112994	0.0126332	0.0677966	0.0426544	0.00564972	0.0126332	0.019774	0.024788	0.0536723	0.0116472
d__Bacteria;p__Acidobacteriota;c__Blastocatellia;o__Pyrinomonadales;f__Pyrinomonadaceae;g__RB41	0.000603802	0.00486492	0.734463	0.297242	0.370056	0.106036	0.259887	0.0792976	0.389831	0.188991	0.276836	0.0905719	0.29661	0.0921874
d__Bacteria;p__Actinobacteriota;c__Actinobacteria;o__Pseudonocardiales;f__Pseudonocardiaceae;g__Actinomycetospora	0.000630955	0.00501209	0.0649718	0.0502952	0.019774	0.0227747	0.0932203	0.0129451	0.00847458	0.0189497	0.0141243	0.0315829	0.0338983	0.0324552
d__Bacteria;p__Myxococcota;c__Polyangia;o__Haliangiales;f__Haliangiaceae;g__Haliangium	0.000644678	0.00504998	0.799435	0.201597	0.725989	0.223235	0.875706	0.183768	0.932203	0.123003	1.31921	0.226852	0.960452	0.161882
d__Bacteria;p__Chloroflexi;c__Chloroflexia;o__Thermomicrobiales;f__JG30-KF-CM45;g__JG30-KF-CM45	0.000686167	0.00530134	1.08192	0.123165	1.14407	0.276562	0.898305	0.228028	0.536723	0.253231	0.655367	0.208887	0.884181	0.182919
d__Bacteria;p__Actinobacteriota;c__Thermoleophilia;o__Solirubrobacterales;f__SolirubrobacteraceaeUnclassified ;f__Solirubrobacteraceae	0.000691157	0.00526773	0.69774	0.29704	0.570621	0.235397	0.59887	0.204953	1.56215	0.92955	0.310734	0.106599	0.341808	0.115543
d__Bacteria;p__Verrucomicrobiota;c__Verrucomicrobiae;o__Pedosphaerales;f__Pedosphaeraceae;g__Ellin516	0.000697867	0.00524796	0.00564972	0.0126332	0	0	0.00282486	0.00631658	0.0423729	0.027242	0.00564972	0.0126332	0.00847458	0.0129451
d__Bacteria;p__Actinobacteriota;c__Actinobacteria;o__Frankiales;f__Frankiaceae;g__Jatrophihabitans	0.000703726	0.00522239	0.0875706	0.102826	0.10452	0.0452859	0.268362	0.13574	0.245763	0.027242	0.240113	0.111322	0.333333	0.0631658
d__Bacteria;p__Proteobacteria;c__Alphaproteobacteria;o__Azospirillales;f__Azospirillaceae;g__Skermanella	0.000708517	0.00518966	0.548023	0.118105	0.5	0.102516	0.338983	0.190002	0.262712	0.154337	0.194915	0.0375823	0.378531	0.0931775
d__Bacteria;p__Proteobacteria;c__Gammaproteobacteria;o__Burkholderiales;f__Nitrosomonadaceae;g__mle1-7	0.000794334	0.00574365	0.528249	0.169891	0.79661	0.238696	0.587571	0.171644	1.18362	0.399106	0.754237	0.101577	0.629944	0.0914923
d__Bacteria;p__Myxococcota;c__Myxococcia;o__Myxococcales;f__27F-1492R;g__27F-1492R	0.000812509	0.0058007	0.00564972	0.00798991	0.0367232	0.0371552	0.0254237	0.0213272	0.0112994	0.018738	0.10452	0.0530743	0.039548	0.0399495
d__Bacteria;p__Actinobacteriota;c__Actinobacteria;o__Frankiales;f__SporichthyaceaeUnclassified ;f__Sporichthyaceae	0.000873206	0.0061561	0.347458	0.0851684	0.149718	0.0521644	0.457627	0.116609	0.20904	0.125952	0.305085	0.136298	0.341808	0.0735006
d__Bacteria;p__Actinobacteriota;c__Actinobacteria;o__Streptosporangiales;f__ThermomonosporaceaeUnclassified ;f__Thermomonosporaceae	0.00101652	0.007078	0.00564972	0.00798991	0.00282486	0.00631658	0	0	0.0225989	0.0159798	0	0	0.00282486	0.00631658
d__Bacteria;p__Myxococcota;c__Polyangia;o__mle1-27;f__mle1-27;g__mle1-27	0.001052	0.00723574	0.00564972	0.0126332	0.0141243	0.0152123	0.0536723	0.024788	0.00564972	0.0126332	0.019774	0.0180879	0.0254237	0.0162276
d__Bacteria;p__Bdellovibrionota;c__Oligoflexia;o__OligoflexalesUnclassified ;o__OligoflexalesUnclassified ;o__Oligoflexales	0.00117312	0.00797156	0.00282486	0.00631658	0.00282486	0.00631658	0	0	0	0	0.039548	0.0411306	0.0508475	0.0338983
d__Bacteria;p__Proteobacteria;c__Gammaproteobacteria;o__Steroidobacterales;f__SteroidobacteraceaeUnclassified ;f__Steroidobacteraceae	0.00118526	0.00795818	0.121469	0.0463311	0.059322	0.036286	0.0819209	0.0452859	0.0310734	0.0408385	0.0903955	0.0550666	0.169492	0.0535979
d__Bacteria;p__Actinobacteriota;c__Actinobacteria;o__Frankiales;f__Acidothermaceae;g__Acidothermus	0.00135349	0.00898079	0.10452	0.129235	0.225989	0.270066	0.220339	0.186954	0.966102	0.428672	0.440678	0.414822	0.367232	0.237019
d__Bacteria;p__Firmicutes;c__Bacilli;o__Bacillales;f__BacillaceaeUnclassified ;f__Bacillaceae	0.001438	0.00943063	0	0	0	0	0.00564972	0.00798991	0	0	0.0310734	0.024788	0.00564972	0.0126332
d__Bacteria;p__Proteobacteria;c__Alphaproteobacteria;o__Sphingomonadales;f__SphingomonadaceaeUnclassified ;f__Sphingomonadaceae	0.00143822	0.00932366	0.211864	0.0129451	0.163842	0.057616	0.268362	0.0205653	0.0960452	0.0682658	0.228814	0.066908	0.265537	0.109698
d__Bacteria;p__Myxococcota;c__Polyangia;o__Polyangiales;f__Sandaracinaceae;g__Sandaracinus	0.00148831	0.00953871	0	0	0	0	0.00282486	0.00631658	0	0	0.0282486	0.0252663	0.00282486	0.00631658
d__Bacteria;p__Planctomycetota;c__Phycisphaerae;o__Pla1_lineage;f__Pla1_lineage;g__Pla1_lineage	0.00152514	0.00966492	0.0423729	0.0400493	0.107345	0.0465888	0.0141243	0.0116472	0.0706215	0.0330641	0.0225989	0.0232944	0.0367232	0.0371552
d__Bacteria;p__Actinobacteriota;c__Thermoleophilia;o__SolirubrobacteralesUnclassified ;o__SolirubrobacteralesUnclassified ;o__Solirubrobacterales	0.00168765	0.0105759	0.110169	0.0524694	0.039548	0.0270951	0.019774	0.0227747	0.0367232	0.0266497	0.0649718	0.0408385	0.0254237	0.0162276
d__Bacteria;p__Bacteroidota;c__Bacteroidia;o__Chitinophagales;f__Chitinophagaceae;g__Terrimonas	0.00173629	0.0107612	0.754237	0.090086	0.612994	0.118408	0.641243	0.277023	0.124294	0.0696544	0.689266	0.404616	0.686441	0.21722
d__Bacteria;p__Proteobacteria;c__Alphaproteobacteria;o__Caulobacterales;f__Caulobacteraceae;g__Caulobacter	0.00174493	0.0106972	0.00847458	0.0129451	0.00564972	0.00798991	0.0819209	0.0452859	0.00564972	0.0126332	0.0225989	0.0433963	0.0423729	0.0320842
d__Bacteria;p__Proteobacteria;c__Alphaproteobacteria;o__Rhizobiales;f__Beijerinckiaceae;g__Rhodoblastus	0.00175998	0.0106735	0	0	0.0141243	0.0315829	0.0960452	0.0786915	0.124294	0.0703384	0.0988701	0.0431196	0.0423729	0.036286
d__Bacteria;p__Bdellovibrionota;c__Bdellovibrionia;o__Bdellovibrionales;f__Bdellovibrionaceae;g__OM27_clade	0.00177829	0.0106697	0.110169	0.0690214	0.0451977	0.0422786	0.118644	0.0309448	0.0310734	0.0227747	0.118644	0.0595235	0.149718	0.0371552
d__Bacteria;p__Actinobacteriota;c__Actinobacteria;o__Micrococcales;f__Microbacteriaceae;g__Microbacterium	0.00183181	0.0108752	0.186441	0.124165	0.175141	0.125571	0.384181	0.113558	0.0762712	0.0609149	0.214689	0.156161	0.40678	0.164328
d__Bacteria;p__Proteobacteria;c__Alphaproteobacteria;o__Rhizobiales;f__Rhizobiaceae;g__Phyllobacterium	0.00197609	0.0116095	0.0649718	0.0419945	0.0282486	0.0252663	0.00564972	0.0126332	0.00847458	0.0189497	0.00847458	0.0189497	0.00564972	0.00798991
d__Bacteria;p__Actinobacteriota;c__Actinobacteria;o__Micromonosporales;f__Micromonosporaceae;g__Rhizocola	0.0021706	0.0126208	0.0141243	0.024788	0	0	0.019774	0.0180879	0.0141243	0.0180879	0.00564972	0.00798991	0.0677966	0.0479394
d__Bacteria;p__DesulfobacterotaUnclassified ;p__DesulfobacterotaUnclassified ;p__DesulfobacterotaUnclassified ;p__DesulfobacterotaUnclassified ;p__Desulfobacterota	0.00227985	0.0131208	0.324859	0.0935621	0.649718	0.203311	0.282486	0.0804961	0.285311	0.121206	0.483051	0.125603	0.440678	0.200306
d__Bacteria;p__Actinobacteriota;c__Actinobacteria;o__Frankiales;f__Sporichthyaceae;g__Longivirga	0.00231827	0.0132071	0	0	0	0	0.00564972	0.00798991	0	0	0	0	0.019774	0.0180879
d__Bacteria;p__Acidobacteriota;c__Blastocatellia;o__DS-100;f__DS-100;g__DS-100	0.00238925	0.0134753	0	0	0.0564972	0.0486007	0.0225989	0.028808	0	0	0	0	0.00282486	0.00631658
d__Bacteria;p__Actinobacteriota;c__Actinobacteria;o__Micromonosporales;f__Micromonosporaceae;g__Actinoplanes	0.0028568	0.0159528	0.186441	0.0618896	0.0649718	0.070168	0.282486	0.149584	0.144068	0.0851684	0.0734463	0.0319596	0.107345	0.0608493
d__Bacteria;p__Myxococcota;c__Polyangia;o__Nannocystales;f__Nannocystaceae;g__Pseudenhygromyxa	0.00291624	0.0161251	0.00564972	0.0126332	0.0338983	0.0218813	0.0254237	0.0162276	0	0	0.0169492	0.0195712	0	0
d__Bacteria;p__Proteobacteria;c__Alphaproteobacteria;o__Elsterales;f__ElsteraceaeUnclassified ;f__Elsteraceae	0.00305381	0.0167218	0	0	0	0	0	0	0.0338983	0.0352825	0	0	0	0
d__Bacteria;p__Planctomycetota;c__Phycisphaerae;o__Phycisphaerales;f__Phycisphaeraceae;g__SM1A02	0.0031038	0.0168322	0.0282486	0.0159798	0.0225989	0.0159798	0.00282486	0.00631658	0.059322	0.036286	0.00847458	0.0129451	0.0169492	0.0239697
d__Bacteria;p__Bacteroidota;c__Bacteroidia;o__Cytophagales;f__Microscillaceae;g__Chryseolinea	0.00321067	0.0172459	0.0847458	0.0293568	0.039548	0.0486007	0.0564972	0.0532993	0	0	0.0282486	0.028808	0.0903955	0.0304247
d__Bacteria;p__Proteobacteria;c__Alphaproteobacteria;o__Rhizobiales;f__Xanthobacteraceae;g__Nitrobacter	0.00398358	0.0211956	0.0734463	0.0541902	0.039548	0.0159798	0.0847458	0.0366144	0	0	0.0451977	0.028808	0.0423729	0.0254237
d__Bacteria;p__Proteobacteria;c__Alphaproteobacteria;o__Rhizobiales;f__HyphomicrobiaceaeUnclassified ;f__Hyphomicrobiaceae	0.00407178	0.0214625	0.299435	0.0624032	0.217514	0.080941	0.124294	0.0654002	0.262712	0.0533741	0.166667	0.0358434	0.217514	0.0920141
d__Bacteria;p__Proteobacteria;c__Alphaproteobacteria;o__Sphingomonadales;f__Sphingomonadaceae;g__Sphingobium	0.00416355	0.021743	0.0988701	0.0644786	0.0508475	0.0324552	0.0338983	0.0276779	0.00847458	0.0129451	0.019774	0.0152123	0.0367232	0.0227747
d__Bacteria;p__Actinobacteriota;c__Thermoleophilia;o__Solirubrobacterales;f__67-14;g__67-14	0.00422415	0.0218571	3.5791	0.702277	2.61017	0.786326	3.12429	1.22229	1.86158	0.647731	1.77119	0.33554	2.53672	0.508726
d__Bacteria;p__Acidobacteriota;c__Vicinamibacteria;o__Vicinamibacterales;f__Vicinamibacteraceae;g__Luteitalea	0.00431009	0.022099	0.00847458	0.00847458	0.0423729	0.027242	0.0367232	0.0205653	0	0	0.0254237	0.0162276	0.039548	0.0252663
d__Bacteria;p__Chloroflexi;c__Chloroflexia;o__Chloroflexales;f__Herpetosiphonaceae;g__Herpetosiphon	0.00449564	0.0228427	0	0	0	0	0	0	0	0	0	0	0.0141243	0.0152123
d__Bacteria;p__Actinobacteriota;c__Actinobacteria;o__0319-7L14;f__0319-7L14;g__0319-7L14	0.00463987	0.0233651	0.00564972	0.00798991	0	0	0.0282486	0.028808	0	0	0	0	0	0
d__Bacteria;p__Proteobacteria;c__Gammaproteobacteria;o__KF-JG30-C25;f__KF-JG30-C25;g__KF-JG30-C25	0.00469893	0.023453	0	0	0	0	0	0	0.059322	0.0515488	0.0254237	0.0388354	0	0
d__Bacteria;p__Proteobacteria;c__Alphaproteobacteria;o__Rhizobiales;f__Xanthobacteraceae;g__Rhodoplanes	0.00489027	0.024194	0.774011	0.221783	0.511299	0.1216	0.610169	0.0800986	0.389831	0.186184	0.661017	0.161091	0.454802	0.106036
d__Bacteria;p__Actinobacteriota;c__Actinobacteria;o__PeM15;f__PeM15;g__PeM15	0.00496292	0.0243399	0.019774	0.0205653	0.0310734	0.0266497	0.0847458	0.0634179	0.0112994	0.0126332	0.0282486	0.0319596	0.110169	0.071072
d__Bacteria;p__Proteobacteria;c__Gammaproteobacteria;o__Burkholderiales;f__Methylophilaceae;g__Methylotenera	0.00520698	0.0253167	0	0	0	0	0.019774	0.0180879	0.00564972	0.0126332	0.0225989	0.0232944	0.0564972	0.0476054
d__Bacteria;p__Bacteroidota;c__Bacteroidia;o__Chitinophagales;f__Chitinophagaceae;g__UTBCD1	0.00541293	0.0260931	0	0	0.0423729	0.0496565	0	0	0.200565	0.198244	0.0225989	0.0319596	0.0112994	0.0159798
d__Bacteria;p__Proteobacteria;c__Gammaproteobacteria;o__Pseudomonadales;f__MoraxellaceaeUnclassified ;f__Moraxellaceae	0.00545357	0.0260662	0.0310734	0.0180879	0.0141243	0.024788	0.0423729	0.027242	0.059322	0.0254237	0.0621469	0.0361758	0.0875706	0.0344818
d__Bacteria;p__Proteobacteria;c__Alphaproteobacteria;o__Elsterales;f__URHD0088;g__URHD0088	0.00568793	0.0269579	0	0	0.00564972	0.0126332	0.00282486	0.00631658	0.0564972	0.056779	0.00847458	0.00847458	0	0
d__Bacteria;p__Proteobacteria;c__Alphaproteobacteria;o__Rhizobiales;f__BeijerinckiaceaeUnclassified ;f__Beijerinckiaceae	0.00583101	0.0274057	0.0536723	0.0300287	0.194915	0.0952526	0.169492	0.0670867	0.234463	0.0673834	0.220339	0.0907479	0.169492	0.0553557
d__Bacteria;p__Proteobacteria;c__Gammaproteobacteria;o__Burkholderiales;f__OxalobacteraceaeUnclassified ;f__Oxalobacteraceae	0.0061948	0.028875	0.0112994	0.018738	0.0254237	0.0213272	0.0141243	0.0152123	0.019774	0.024788	0.039548	0.0319596	0.079096	0.0455495
d__Bacteria;p__Proteobacteria;c__Gammaproteobacteria;o__Xanthomonadales;f__XanthomonadaceaeUnclassified ;f__Xanthomonadaceae	0.00624503	0.0288705	0.0225989	0.0126332	0.0254237	0.036286	0.0423729	0.0320842	0.0112994	0.0252663	0.0621469	0.0411306	0.112994	0.0736633
d__Bacteria;p__Acidobacteriota;c__Vicinamibacteria;o__Vicinamibacterales;f__Vicinamibacteraceae;g__Vicinamibacter	0.00671869	0.0308077	0.0112994	0.0126332	0	0	0	0	0	0	0	0	0	0
d__Bacteria;p__Dependentiae;c__Babeliae;o__Babeliales;f__Babeliaceae;g__Babeliaceae	0.00671869	0.0305592	0	0	0.0225989	0.0159798	0.00564972	0.0126332	0	0	0.00564972	0.0126332	0	0
d__Bacteria;p__Actinobacteriota;c__Actinobacteria;o__Micromonosporales;f__MicromonosporaceaeUnclassified ;f__Micromonosporaceae	0.00674444	0.0304309	0.590395	0.14757	0.135593	0.0968725	0.449153	0.366764	0.257062	0.177876	0.200565	0.0920141	0.279661	0.0991924
d__Bacteria;p__Proteobacteria;c__Gammaproteobacteria;o__Burkholderiales;f__Comamonadaceae;g__Rhizobacter	0.00680809	0.0304743	0.0451977	0.0348272	0.0367232	0.0283895	0.0310734	0.0180879	0.00282486	0.00631658	0.019774	0.0116472	0.0621469	0.0252663
d__Bacteria;p__Cyanobacteria;c__Cyanobacteriia;o__Cyanobacteriales;f__Nostocaceae;g__Nostoc_PCC-7107	0.00726682	0.0322716	0.00564972	0.00798991	0.00282486	0.00631658	0	0	0	0	0	0	0.0282486	0.028808
d__Bacteria;p__Actinobacteriota;c__Actinobacteria;o__Corynebacteriales;f__Nocardiaceae;g__Rhodococcus	0.00788768	0.0347551	0.059322	0.0524694	0.0508475	0.0138389	0.163842	0.0856822	0.059322	0.0400493	0.166667	0.0955871	0.129944	0.0465888
d__Bacteria;p__Actinobacteriota;c__MB-A2-108;o__MB-A2-108;f__MB-A2-108;g__MB-A2-108	0.00806877	0.0352774	4.13277	0.89121	2.62994	0.17895	4.08757	1.02199	3.04237	0.760999	3.56215	0.419232	3.12994	0.457488
d__Bacteria;p__Proteobacteria;c__Gammaproteobacteria;o__Burkholderiales;f__Nitrosomonadaceae;g__GOUTA6	0.00816736	0.0354338	0	0	0	0	0	0	0	0	0.00564972	0.0126332	0.0254237	0.0254237
d__Bacteria;p__Actinobacteriota;c__ActinobacteriaUnclassified ;c__ActinobacteriaUnclassified ;c__ActinobacteriaUnclassified ;c__Actinobacteria	0.00823567	0.0354574	0.0649718	0.0358434	0.00847458	0.00847458	0.0621469	0.057616	0.0112994	0.0126332	0.0338983	0.0218813	0.101695	0.0691946
d__Bacteria;p__Proteobacteria;c__Alphaproteobacteria;o__Rhizobiales;f__Beijerinckiaceae;g__Methylobacterium-Methylorubrum	0.00830401	0.0354808	0.0988701	0.0419945	0.112994	0.0495761	0.144068	0.0445755	0.0423729	0.0289462	0.101695	0.0603225	0.0508475	0.0309448
d__Bacteria;p__Actinobacteriota;c__Actinobacteria;o__Micrococcales;f__Demequinaceae;g__Demequina	0.00853515	0.0361942	0	0	0	0	0.019774	0.0116472	0	0	0.00282486	0.00631658	0.0112994	0.018738
d__Bacteria;p__Myxococcota;c__Polyangia;o__Polyangiales;f__SandaracinaceaeUnclassified ;f__Sandaracinaceae	0.00880822	0.0370734	0.771186	0.168287	0.836158	0.423352	1.0565	0.380969	0.378531	0.23621	0.850282	0.238379	1.31356	0.548234
d__Bacteria;p__Latescibacterota;c__Latescibacterota;o__Latescibacterota;f__Latescibacterota;g__Latescibacterota	0.00889718	0.0371704	1.80791	0.438245	1.54802	0.702567	1.38418	0.30986	0.70904	0.22643	1.14972	0.202071	1.17232	0.508325
d__Bacteria;p__Proteobacteria;c__Gammaproteobacteria;o__Gammaproteobacteria;f__Gammaproteobacteria;g__Gammaproteobacteria	0.008969	0.037195	0.059322	0.0213272	0.135593	0.0458985	0.268362	0.154233	0.110169	0.0697117	0.214689	0.130434	0.225989	0.0476054
d__Bacteria;p__Actinobacteriota;c__Actinobacteria;o__Kineosporiales;f__Kineosporiaceae;g__Kineosporia	0.00897154	0.0369339	0.10452	0.0622111	0.0508475	0.0649103	0.720339	0.712923	0.0423729	0.0254237	0.152542	0.158394	0.079096	0.0541902
d__Bacteria;p__Actinobacteriota;c__Actinobacteria;o__Micromonosporales;f__Micromonosporaceae;g__Dactylosporangium	0.0092827	0.037938	0.059322	0.0335433	0.0141243	0.0152123	0.0423729	0.0349416	0.0282486	0.0159798	0.0112994	0.0159798	0.00847458	0.0129451
d__Bacteria;p__Proteobacteria;c__Alphaproteobacteria;o__Tistrellales;f__Geminicoccaceae;g__Candidatus_Alysiosphaera	0.0093127	0.0377868	0.355932	0.114537	0.30226	0.065947	0.488701	0.128119	0.271186	0.142144	0.516949	0.249629	0.59887	0.146348
d__Bacteria;p__Bacteroidota;c__Bacteroidia;o__Chitinophagales;f__Chitinophagaceae;g__Puia	0.00978867	0.0394344	0.155367	0.0539689	0.161017	0.132648	0.118644	0.0448432	0.338983	0.132377	0.19774	0.154311	0.0734463	0.0559293
d__Bacteria;p__Acidobacteriota;c__Vicinamibacteria;o__VicinamibacteralesUnclassified ;o__VicinamibacteralesUnclassified ;o__Vicinamibacterales	0.0101432	0.0405728	5.83333	0.689757	5.40678	0.695742	4.66667	0.84029	4.16667	0.710546	4.40678	1.24161	4.13277	0.520794
d__Bacteria;p__Acidobacteriota;c__Vicinamibacteria;o__Subgroup_17;f__Subgroup_17;g__Subgroup_17	0.0105456	0.0418855	0.254237	0.0886124	0.228814	0.0921874	0.223164	0.0893745	0.0819209	0.0565678	0.124294	0.056779	0.237288	0.100749
d__Bacteria;p__Actinobacteriota;c__Actinobacteria;o__MicrococcalesUnclassified ;o__MicrococcalesUnclassified ;o__Micrococcales	0.0105717	0.0416955	0.00282486	0.00631658	0.0508475	0.048928	0.0310734	0.0283895	0	0	0.00847458	0.0129451	0.00282486	0.00631658
d__Bacteria;p__Entotheonellaeota;c__Entotheonellia;o__Entotheonellales;f__Entotheonellaceae;g__Entotheonellaceae	0.0107928	0.0422717	0.172316	0.148218	0.0225989	0.0232944	0.0677966	0.0587136	0.0338983	0.048928	0.019774	0.024788	0.019774	0.0227747
d__Bacteria;p__Verrucomicrobiota;c__Chlamydiae;o__Chlamydiales;f__Parachlamydiaceae;g__Neochlamydia	0.0109229	0.0424863	0.0508475	0.0458985	0.079096	0.0523933	0.0141243	0.0116472	0.0960452	0.0476054	0.0564972	0.0252663	0.0169492	0.0309448
d__Bacteria;p__Actinobacteriota;c__Actinobacteria;o__Propionibacteriales;f__NocardioidaceaeUnclassified ;f__Nocardioidaceae	0.0110529	0.0426975	0.0254237	0.0189497	0.0480226	0.0384222	0.0564972	0.0252663	0	0	0.0282486	0.028808	0.0141243	0.0180879
d__Bacteria;p__Actinobacteriota;c__Actinobacteria;o__Kineosporiales;f__KineosporiaceaeUnclassified ;f__Kineosporiaceae	0.0111867	0.0429205	0.0338983	0.0324552	0.0169492	0.0239697	0.0480226	0.0227747	0.0141243	0.0116472	0.0903955	0.064664	0.0564972	0.0159798
d__Bacteria;p__Proteobacteria;c__Gammaproteobacteria;o__Salinisphaerales;f__Solimonadaceae;g__Polycyclovorans	0.0113155	0.0431213	0.039548	0.0361758	0.118644	0.0698831	0.0988701	0.0815303	0.0141243	0.0205653	0.158192	0.0905719	0.079096	0.0387325
d__Bacteria;p__Proteobacteria;c__Gammaproteobacteria;o__PLTA13;f__PLTA13;g__PLTA13	0.011587	0.0438597	0.288136	0.162571	0.333333	0.230672	0.180791	0.0476054	0.0141243	0.0116472	0.189266	0.136093	0.172316	0.0431196
d__Bacteria;p__Actinobacteriota;c__Thermoleophilia;o__Gaiellales;f__Gaiellaceae;g__Gaiella	0.0117122	0.0440381	2.02825	0.155854	2.29096	0.552554	2.24294	0.320344	1.66949	0.444222	3.15254	1.13234	2.37288	0.331413
d__Bacteria;p__Acidobacteriota;c__Subgroup_5;o__Subgroup_5;f__Subgroup_5;g__Subgroup_5	0.0117516	0.0438936	0.485876	0.0592547	0.483051	0.150886	0.220339	0.0634179	0.420904	0.206987	0.516949	0.177697	0.322034	0.0806941
d__Bacteria;p__Bdellovibrionota;c__Bdellovibrionia;o__Bacteriovoracales;f__Bacteriovoracaceae;g__Peredibacter	0.0117752	0.0436922	0	0	0.00564972	0.00798991	0.0338983	0.0293568	0.0169492	0.0195712	0.00282486	0.00631658	0.0451977	0.0387325
d__Bacteria;p__Proteobacteria;c__Alphaproteobacteria;o__Caulobacterales;f__Hyphomonadaceae;g__SWB02	0.0118374	0.043636	0.0762712	0.0624671	0.129944	0.0444859	0.121469	0.0995136	0.0423729	0.0375823	0.20904	0.0845572	0.0988701	0.0521644
d__Bacteria;p__Proteobacteria;c__Alphaproteobacteria;o__Rhizobiales;f__Devosiaceae;g__Devosia	0.0119261	0.0436773	0.00282486	0.00631658	0	0	0.0282486	0.0252663	0.00282486	0.00631658	0.0169492	0.0258903	0.0338983	0.0195712
d__Bacteria;p__Proteobacteria;c__Alphaproteobacteria;o__Tistrellales;f__GeminicoccaceaeUnclassified ;f__Geminicoccaceae	0.0128601	0.0467942	0	0	0.0508475	0.0378995	0.0338983	0.0239697	0.0903955	0.0798991	0.0310734	0.0266497	0.00564972	0.0126332
d__Bacteria;p__Verrucomicrobiota;c__Verrucomicrobiae;o__Chthoniobacterales;f__Xiphinematobacteraceae;g__Candidatus_Xiphinematobacter	0.0131509	0.0475457	0.271186	0.105394	0.666667	0.327878	0.271186	0.117427	0.655367	0.276375	0.519774	0.232944	0.423729	0.0770519
d__Bacteria;p__Actinobacteriota;c__Actinobacteria;o__FrankialesUnclassified ;o__FrankialesUnclassified ;o__Frankiales	0.0132079	0.0474474	0.00847458	0.0129451	0.0225989	0.018738	0.0480226	0.0396488	0.0564972	0.0252663	0.00847458	0.0129451	0.0282486	0.0232944
d__Bacteria;p__Proteobacteria;c__Alphaproteobacteria;o__Rhizobiales;f__A0839;g__A0839	0.0133093	0.0475091	0.101695	0.104939	0.141243	0.056779	0.112994	0.0559293	0.0225989	0.0361758	0.251412	0.136444	0.186441	0.123003
d__Bacteria;p__Verrucomicrobiota;c__Verrucomicrobiae;o__Opitutales;f__Opitutaceae;g__Opitutus	0.0136021	0.0482491	0.129944	0.0723517	0.0564972	0.028808	0.039548	0.037476	0.0847458	0.0448432	0.0367232	0.0266497	0.0706215	0.0152123
d__Bacteria;p__Firmicutes;c__Bacilli;o__Paenibacillales;f__Paenibacillaceae;g__Paenibacillus	0.0139336	0.049116	0.0367232	0.0371552	0.10452	0.062976	0.0225989	0.0126332	0.107345	0.0476054	0.0677966	0.0258903	0.0649718	0.0431196

## Sheet: Supplementary table S10
Table S10. Eukaryotic taxa that differentially distributed across different orchard soils. The results are based on STAMP, corrected P-values ( q-values) were calculated based on Benjamini-Hochberg FDR multiple test correction. Features with (Welch's test) q value <0.05 were considered significant and were thus retained
Taxa	p-values	p-values (corrected)	Orchard_3: mean rel. freq. (%)	Orchard_3: std. dev. (%)	Orchard_2: mean rel. freq. (%)	Orchard_2: std. dev. (%)	Orchard_4: mean rel. freq. (%)	Orchard_4: std. dev. (%)	Orchard_1: mean rel. freq. (%)	Orchard_1: std. dev. (%)	Orchard_5: mean rel. freq. (%)	Orchard_5: std. dev. (%)	Orchard_6: mean rel. freq. (%)	Orchard_6: std. dev. (%)
d__Eukaryota;p__Ascomycota;c__Saccharomycetes;o__Saccharomycetales;f__Trigonopsidaceae;g__Trigonopsis	6.01906e-06	0.00273265	0	0	0	0	0.23245	0.15936	0	0	0	0	0	0
d__Eukaryota;p__Ascomycota;c__Dothideomycetes;o__Pleosporales;f__Pleosporaceae;g__Unclassified f__Pleosporaceae	2.99145e-05	0.00679059	0.151093	0.123549	0.09298	0.0958416	0.116225	0.103955	0.27894	0.241569	0.209205	0.161046	1.23199	0.729908
d__Eukaryota;p__Ascomycota;c__Eurotiomycetes;o__Onygenales;f__Unclassified o__Onygenales;g__Unclassified o__Onygenales	3.94674e-05	0.00597273	0	0	0.4649	0.26908	0	0	1.15063	0.837546	0	0	0	0
d__Eukaryota;p__Holozoa;c__Ichthyosporea;o__Pseudoperkinsidae;f__Pseudoperkinsidae;g__Anurofeca	5.9647e-05	0.00676993	0.302185	0.20791	1.05765	0.619055	0.313808	0.233898	1.01116	0.412066	0.116225	0.0869748	0.116225	0.183031
d__Eukaryota;p__Chytridiomycota;c__Chytridiomycetes;o__Rhizophlyctidales;f__Rhizophlyctidaceae;g__Rhizophlyctis	8.11513e-05	0.00736854	0	0	0	0	0	0	0.0116225	0.0259887	0.162715	0.111479	0.023245	0.0519774
d__Eukaryota;p__Ascomycota;c__Sordariomycetes;o__Xylariales;f__Unclassified o__Xylariales;g__Unclassified o__Xylariales	8.67663e-05	0.00656532	1.02278	0.618072	0.674105	0.499091	0.09298	0.0958416	0.0116225	0.0259887	0.13947	0.0569384	0.104603	0.0779661
d__Eukaryota;p__Ascomycota;c__Eurotiomycetes;o__Chaetothyriales;f__Herpotrichiellaceae;g__Unclassified f__Herpotrichiellaceae	0.000140877	0.00913691	1.78987	0.328734	1.33659	0.432538	1.66202	0.419216	1.60391	0.488145	0.755463	0.384949	0.65086	0.338452
d__Eukaryota;p__Ascomycota;c__Sordariomycetes;o__Microascales;f__Microascaceae;g__Unclassified f__Microascaceae	0.000258257	0.0146561	0.151093	0.0744203	0.18596	0.164367	0	0	0.0116225	0.0259887	0	0	0	0
d__Eukaryota;p__Ciliophora;c__Intramacronucleata;o__Spirotrichea;f__Hypotrichia;g__Unclassified f__Hypotrichia	0.000302742	0.0152716	0.174338	0.112083	0.871688	0.48773	0.290563	0.158083	0.174338	0.104603	0.255695	0.178548	0.151093	0.168025
d__Eukaryota;p__Ascomycota;c__Sordariomycetes;o__Hypocreales;f__Hypocreaceae;g__Trichoderma	0.000317553	0.0144169	2.62669	1.55498	0.592748	0.53979	0.488145	0.362354	2.38261	0.975806	0.569503	0.981603	0.41841	0.343995
d__Eukaryota;p__Cercozoa;c__Unclassified p__Cercozoa;o__Unclassified p__Cercozoa;f__Unclassified p__Cercozoa;g__Unclassified p__Cercozoa	0.000364425	0.0150408	4.48629	0.648781	4.81172	1.07883	2.23152	0.882086	3.78894	1.04732	2.59182	1.10071	2.59182	0.965787
d__Eukaryota;p__Phragmoplastophyta;c__Embryophyta;o__Magnoliophyta;f__Magnoliophyta;g__Magnoliophyta	0.000497549	0.0188239	7.34542	5.82077	6.45049	7.97582	21.8852	8.1768	0.546258	0.619055	6.82241	5.91275	15.4231	9.11738
d__Eukaryota;p__Amoebozoa;c__Tubulinea;o__Echinamoebida;f__Echinamoebida;g__Vermamoeba	0.000583791	0.0203878	0.13947	0.145165	0.023245	0.0328734	0.104603	0.112083	0.04649	0.077095	0.13947	0.133532	0.395165	0.17395
d__Eukaryota;p__Ascomycota;c__Pezizomycetes;o__Pezizales;f__Pyronemataceae;g__Octosporella	0.000606174	0.0196573	0	0	0.0116225	0.0259887	0	0	0.069735	0.0569384	0	0	0	0
d__Eukaryota;p__Protalveolata;c__Perkinsidae;o__A31;f__A31;g__A31	0.000761323	0.0230427	0.162715	0.0869748	0.09298	0.077095	0.069735	0.0986202	0	0	0	0	0	0
d__Eukaryota;p__Cryptomycota;c__LKM11;o__LKM11;f__LKM11;g__LKM11	0.00113722	0.0322685	2.27801	1.3013	0.174338	0.119095	0.662483	0.393967	1.27848	0.634891	0.79033	0.454914	0.732218	0.652622
d__Eukaryota;p__Cercozoa;c__Cercomonadidae;o__Cercomonadidae;f__Cercomonadidae;g__Unclassified f__Cercomonadidae	0.00136032	0.0363285	0.592748	0.253839	1.1855	0.559331	0.290563	0.136038	0.662483	0.230407	0.581125	0.30574	0.337053	0.198945
d__Eukaryota;p__Gracilipodida;c__Gracilipodida;o__Gracilipodida;f__Gracilipodida;g__Filamoeba	0.00145434	0.0366817	0	0	0.09298	0.077095	0	0	0.069735	0.0569384	0	0	0.0116225	0.0259887
d__Eukaryota;p__Ochrophyta;c__Eustigmatophyceae;o__Eustigmatales;f__Eustigmatales;g__Unclassified f__Eustigmatales	0.00147571	0.0352617	0	0	0	0	0.0348675	0.0779661	0	0	0.069735	0.069735	0.255695	0.215565
d__Eukaryota;p__Chlorophyta;c__Trebouxiophyceae;o__Trebouxiophyceae;f__Trebouxiophyceae;g__Trebouxiophyceae	0.00159756	0.0362646	1.26685	1.02759	1.99907	1.05963	5.91585	3.09134	2.46397	0.993299	1.38308	0.999603	2.31288	1.8544
d__Eukaryota;p__LKM15;c__LKM15;o__LKM15;f__LKM15;g__LKM15	0.00169871	0.0367246	0.0813575	0.0625891	0.127848	0.109646	0.0116225	0.0259887	0.127848	0.109646	0.244073	0.13801	0	0
d__Eukaryota;p__Mucoromycota;c__Unclassified p__Mucoromycota;o__Unclassified p__Mucoromycota;f__Unclassified p__Mucoromycota;g__Unclassified p__Mucoromycota	0.00236754	0.0488573	7.75221	1.69836	6.34589	1.53364	2.73129	1.03466	4.26546	1.71545	4.60251	2.59773	4.1841	1.94634

## Sheet: Supplementary table S11
Table S11. Fungal taxa that differentially distributed in apple roots across the different orchards. The results are based on STAMP, corrected P-values ( q-values) were calculated based on Benjamini-Hochberg FDR multiple test correction. Features with (Welch's test) q value <0.05 were considered significant and were thus retained
Taxa	p-values	p-values (corrected)	Orchard_3: mean rel. freq. (%)	Orchard_3: std. dev. (%)	Orchard_2: mean rel. freq. (%)	Orchard_2: std. dev. (%)	Orchard_4: mean rel. freq. (%)	Orchard_4: std. dev. (%)	Orchard_1: mean rel. freq. (%)	Orchard_1: std. dev. (%)	Orchard_5: mean rel. freq. (%)	Orchard_5: std. dev. (%)	Orchard_6: mean rel. freq. (%)	Orchard_6: std. dev. (%)
k__Fungi;p__Basidiomycota;c__Agaricomycetes;o__Agaricales;f__Unclassified o__Agaricales;g__Unclassifiedo__Agaricales	0.00021335	0.0310425	0.929532	0.594941	0.0440427	0.0800645	0.171535	0.177689	0.115902	0.223927	0.132128	0.226231	0.0625869	0.0886023
k__Fungi;p__Ascomycota;c__Leotiomycetes;o__Helotiales;f__Dermateaceae;g__Pezicula	0.000313742	0.030433	0.0301344	0.0558738	0.656004	1.02035	1.1822	1.87905	16.9495	13.8617	0.927214	0.538223	1.33055	1.52174
k__Fungi;p__Ascomycota;c__Eurotiomycetes;o__Unclassified c__Eurotiomycetes;f__Unclassified c__Eurotiomycetes;g__Unclassified c__Eurotiomycetes	0.000431872	0.0314187	0.0347705	0.0237528	0.00463607	0.00655639	0.0996755	0.0771944	0.00231803	0.00518328	0.00231803	0.00518328	0.00927214	0.0207331

## Sheet: Supplementary table S12
Table S12. Fungal taxa that differentially distributed across the different orchard soil. The results are based on STAMP, corrected P-values ( q-values) were calculated based on Benjamini-Hochberg FDR multiple test correction. Features with (Welch's test) q value <0.05 were considered significant and were thus retained
Taxa	p-values	p-values (corrected)	Orchard_3: mean rel. freq. (%)	Orchard_3: std. dev. (%)	Orchard_2: mean rel. freq. (%)	Orchard_2: std. dev. (%)	Orchard_4: mean rel. freq. (%)	Orchard_4: std. dev. (%)	Orchard_1: mean rel. freq. (%)	Orchard_1: std. dev. (%)	Orchard_5: mean rel. freq. (%)	Orchard_5: std. dev. (%)	Orchard_6: mean rel. freq. (%)	Orchard_6: std. dev. (%)
k__Fungi;p__Ascomycota;c__Eurotiomycetes;o__Onygenales;f__Onygenaceae	6.21336e-07	0.000180809	0	0	0	0	0.00556328	0.0111266	0.350023	0.196432	0.0250348	0.0162196	0	0
k__Fungi;p__Basidiomycota;c__GS25;o__GS25;f__Unclassified o__GS25;g__Unclassified o__GS25	1.14388e-06	0.000166435	0.862309	0.369201	0.0347705	0.0263278	0.0445063	0.0605606	0.15299	0.256706	0.0834492	0.043093	0.12981	0.062544
k__Fungi;p__Ascomycota;c__Sordariomycetes;o__Hypocreales;f__Hypocreaceae;g__Trichoderma	4.2728e-06	0.000414461	4.37181	1.83046	1.26333	0.625788	1.60501	0.414698	4.02874	0.925276	1.25174	0.696911	1.06398	0.560356
k__Fungi;p__Ascomycota;c__Sordariomycetes;o__Hypocreales;f__Nectriaceae;g__Mariannaea	4.89149e-06	0.000355856	1.63653	0.785153	0.227167	0.221757	0.150209	0.137234	0.600371	0.474065	0.0834492	0.0687015	0.0301344	0.024641
k__Fungi;p__Ascomycota;c__Sordariomycetes;o__Glomerellales;f__Plectosphaerellaceae;g__Gibellulopsis	1.17464e-05	0.000683639	1.07325	0.569015	5.05563	2.08259	1.27955	0.40281	2.25081	1.36785	0.603616	0.66583	0.982847	0.501703
k__Fungi;p__Ascomycota;c__GS35;o__GS35;f__Unclassified o__GS35;g__Unclassified o__GS35	1.41345e-05	0.000685525	0.0069541	0.0106226	0	0	0	0	0	0	0	0	0.0764951	0.0499858
k__Fungi;p__Ascomycota;c__Leotiomycetes;o__Helotiales;f__Dermateaceae;g__Trichosporiella	3.81493e-05	0.00158592	0.707	0.272238	0.841446	0.374554	0.69541	0.509807	1.70607	0.601636	0.292072	0.113674	0.308299	0.106957
k__Fungi;p__Ascomycota;c__Sordariomycetes;o__Xylariales;f__Bartaliniaceae;g__Truncatella	4.39933e-05	0.00160026	1.65508	0.680224	1.14279	0.933523	0.0333797	0.0068136	0.069541	0.0818893	0.222531	0.0959565	0.368567	0.130409
k__Fungi;p__Kickxellomycota;c__GS19;o__GS19;f__Unclassified o__GS19;g__Unclassified o__GS19	6.35038e-05	0.00205329	0	0	0.236439	0.143643	0.00556328	0.0111266	0.0880853	0.0512071	0.0556328	0.0730677	0	0
k__Fungi;p__Basidiomycota;c__Tremellomycetes;o__Filobasidiales;f__Filobasidiaceae;g__Filobasidium	8.66448e-05	0.00252136	0.169217	0.109341	0.250348	0.0727139	0.00556328	0.0111266	0.433472	0.284854	0.0333797	0.0286387	0	0
k__Fungi;p__Basidiomycota;c__Agaricomycetes;o__Polyporales;f__Ganodermataceae;g__Ganoderma	0.000128219	0.00339198	0.713955	0.348878	0.305981	0.133644	0.0611961	0.0470418	0.199351	0.141305	0.247566	0.121376	0.213259	0.0472788
k__Fungi;p__Ascomycota;c__Dothideomycetes;o__Pleosporales;f__Lophiotremataceae;g__Lophiotrema	0.000235842	0.00571917	0.312935	0.11822	0.871581	0.259413	0.255911	0.142	0.208623	0.233144	0.361613	0.165268	0.431154	0.230222
k__Fungi;p__Ascomycota;c__Dothideomycetes;o__Pleosporales;f__Sporormiaceae;g__Westerdykella	0.000236288	0.00528923	0	0	0	0	0.116829	0.0679085	0.0139082	0.0212451	0.038943	0.0515918	0.120538	0.0743218
k__Fungi;p__Ascomycota;c__Sordariomycetes;o__Hypocreales;f__Nectriaceae;g__Thelonectria	0.000256272	0.00532679	0.0417246	0.034068	0	0	0	0	0	0	0	0	0	0
k__Fungi;p__Ascomycota;c__Dothideomycetes;o__Pleosporales;f__Periconiaceae;g__Periconia	0.000321724	0.00624144	0.00231803	0.00518328	0.0556328	0.0424903	0.00278164	0.00556328	0.0069541	0.0106226	0	0	0	0
k__Fungi;p__Aphelidiomycota;c__Aphelidiomycetes;o__GS16Unclassified ;o__GS16Unclassified ;o__GS16	0.00042782	0.00778097	0.0069541	0.0155498	0.0440427	0.0282952	0.0111266	0.0136272	0	0	0	0	0.00231803	0.00518328
k__Fungi;p__Ascomycota;c__Leotiomycetes;o__Helotiales;f__Dermateaceae;g__Mollisia	0.000469558	0.00803773	0.431154	0.362237	0	0	0	0	0.00463607	0.0103666	0.0194715	0.038943	0	0
k__Fungi;p__Basidiomycota;c__Tremellomycetes;o__TremellalesUnclassified ;o__TremellalesUnclassified ;o__Tremellales	0.00054059	0.00873954	1.3491	1.01676	0	0	0.0639777	0.114555	0.477515	0.487956	0	0	0.0069541	0.0106226
k__Fungi;p__Ascomycota;c__Sordariomycetes;o__Hypocreales;f__Nectriaceae;g__Nectria	0.000619736	0.00949175	1.00603	0.533954	0.234121	0.106957	0.93185	0.542527	0.176171	0.0554393	0.233658	0.132355	0.516922	0.185457
k__Fungi;p__Ascomycota;c__Leotiomycetes;o__Thelebolales;f__Pseudeurotiaceae;g__Pseudeurotium	0.000648398	0.00943419	0	0	0.0417246	0.0350016	0.0890125	0.104302	0.134446	0.138773	0.33936	0.63031	1.77098	1.33793
k__Fungi;p__Ascomycota;c__Sordariomycetes;o__Trichosphaeriales;f__Trichosphaeriaceae;g__Nigrospora	0.000776068	0.0107541	0.108948	0.0728984	0.0162262	0.0148427	0.00834492	0.0166898	0	0	0.0333797	0.053938	0	0
k__Fungi;p__Ascomycota;c__Dothideomycetes;o__Capnodiales;f__Cladosporiaceae;g__Cladosporium	0.000800175	0.0105841	0.0509968	0.0337511	0.0185443	0.0153761	0.0111266	0.0162196	0.180807	0.0826729	0.0361613	0.0347427	0.15299	0.122834
k__Fungi;p__Basidiomycota;c__Tremellomycetes;o__Filobasidiales;f__Piskurozymaceae;g__Solicoccozyma	0.00113175	0.0143191	4.97218	2.11369	10.4845	7.03929	11.8609	3.34453	17.8187	5.9431	17.6745	4.80627	6.83357	4.53683
k__Fungi;p__Basidiomycota;c__MicrobotryomycetesUnclassified ;c__MicrobotryomycetesUnclassified ;c__MicrobotryomycetesUnclassified ;c__Microbotryomycetes	0.00135294	0.0164044	0.0231803	0.0406813	0.0139082	0.0196692	0	0	0.192397	0.138016	0.00556328	0.0111266	0.0347705	0.0777492
k__Fungi;p__Ascomycota;c__Saccharomycetes;o__Saccharomycetales;f__Phaffomycetaceae;g__Cyberlindnera	0.00148017	0.0172292	0.859991	0.862885	1.70144	1.39505	8.54242	4.7669	1.59017	1.34935	3.72462	3.80643	2.39917	0.994502
k__Fungi;p__BasidiomycotaUnclassified ;p__BasidiomycotaUnclassified ;p__BasidiomycotaUnclassified ;p__BasidiomycotaUnclassified ;p__Basidiomycota	0.00156282	0.0174915	0.414928	0.224897	0.0950394	0.0706525	0.0973574	0.0291741	0.224849	0.14102	0.15299	0.155374	0.0347705	0.0318677
k__Fungi;p__Ascomycota;c__Sordariomycetes;o__Hypocreales;f__Bionectriaceae;g__Clonostachys	0.00175653	0.0189315	2.75151	0.996143	3.26379	1.4579	1.56328	0.454405	2.96708	0.828586	1.12935	0.87502	1.21001	0.208932
k__Fungi;p__Ascomycota;c__Sordariomycetes;o__Glomerellales;f__Plectosphaerellaceae;g__Plectosphaerella	0.00208508	0.02167	0.148354	0.245624	0.440427	0.349432	0.698192	0.494115	0.0741771	0.153551	0.111266	0.107012	4.99305	4.49589
k__Fungi;p__Ascomycota;c__Dothideomycetes;o__Pleosporales;f__Cucurbitariaceae;g__Pyrenochaetopsis	0.00220758	0.0221519	0.904033	0.492319	0.94344	0.778794	0.239221	0.0484996	0.139082	0.144315	0.0917942	0.079945	0.139082	0.0700031
k__Fungi;p__Ascomycota;c__Dothideomycetes;o__Pleosporales;f__Sporormiaceae;g__Preussia	0.00265919	0.0257941	1.01762	0.42349	1.30042	0.612632	0.420028	0.307293	0.329161	0.212401	0.414465	0.188126	0.948076	0.439773
k__Fungi;p__Ascomycota;c__Sordariomycetes;o__Hypocreales;f__Nectriaceae;g__Cylindrocladiella	0.00298817	0.0280502	0.0069541	0.0155498	0	0	0	0	0.326843	0.317943	0	0	0.0115902	0.0259164
k__Fungi;p__Calcarisporiellomycota;c__Calcarisporiellomycetes;o__Calcarisporiellales;f__Calcarisporiellaceae;g__Calcarisporiella	0.0031165	0.0283407	0	0	0.0718591	0.0706525	0	0	0	0	0	0	0.00231803	0.00518328
k__Fungi;p__Chytridiomycota;c__Spizellomycetes;o__Spizellomycetales;f__Spizellomycetaceae;g__Spizellomyces	0.00330556	0.029149	0.146036	0.115181	0.0347705	0.0338306	0.0751043	0.0690385	0.0069541	0.0155498	0.0111266	0.0104079	0	0
k__Fungi;p__Basidiomycota;c__Agaricomycetes;o__Cantharellales;f__CeratobasidiaceaeUnclassified ;f__Ceratobasidiaceae	0.00362705	0.0310433	0	0	0	0	0	0	0.222531	0.223255	0.00278164	0.00556328	0	0
k__Fungi;p__Ascomycota;c__Dothideomycetes;o__Pleosporales;f__Pleosporaceae;g__Alternaria	0.00364443	0.0303008	0.356977	0.208262	0.268892	0.155637	0.303199	0.0911598	0.366249	0.211793	0.603616	0.377382	3.78999	3.41228
k__Fungi;p__Kickxellomycota;c__Kickxellomycetes;o__Kickxellales;f__Kickxellaceae;g__Ramicandelaber	0.00365094	0.0295117	0.159944	0.160949	0	0	0	0	0	0	0	0	0	0
k__Fungi;p__Ascomycota;c__Sordariomycetes;o__Hypocreales;f__Nectriaceae;g__Cylindrocarpon	0.00413261	0.0325024	0	0	0.0788132	0.075612	0	0	0.266574	0.253345	0	0	0.00463607	0.0103666
k__Fungi;p__Ascomycota;c__Dothideomycetes;o__Pleosporales;f__LentitheciaceaeUnclassified ;f__Lentitheciaceae	0.00426782	0.0326825	0.375522	0.150868	0.285118	0.148227	1.45758	1.24636	0.338433	0.355378	0.130737	0.132705	1.26333	0.592987
k__Fungi;p__Ascomycota;c__Eurotiomycetes;o__OnygenalesUnclassified ;o__OnygenalesUnclassified ;o__Onygenales	0.00457532	0.034139	0.104312	0.0430556	1.21465	1.0069	0	0	2.67501	2.48766	0	0	0.150672	0.113678
k__Fungi;p__Ascomycota;c__Sordariomycetes;o__Hypocreales;f__Nectriaceae;g__Fusarium	0.00518853	0.0377466	2.84655	0.615411	4.83774	2.48807	2.41725	0.844465	2.88363	1.98713	0.845619	0.443181	1.48122	0.719954
k__Fungi;p__Ascomycota;c__Eurotiomycetes;o__Eurotiales;f__Aspergillaceae;g__Penicillium	0.00536503	0.0380786	0.273528	0.269889	0.333797	0.146971	0.69541	0.288675	0.0834492	0.0722692	0.394993	0.415723	0.0718591	0.0396784
k__Fungi;p__Ascomycota;c__Saccharomycetes;o__Saccharomycetales;f__Saccharomycopsidaceae;g__Saccharomycopsis	0.00545108	0.0377682	0.00231803	0.00518328	0.127492	0.120024	0.478442	0.475457	0.0069541	0.0106226	0.0194715	0.0242498	0	0
k__Fungi;p__Ascomycota;c__Sordariomycetes;o__Hypocreales;f__Hypocreaceae;g__Monocillium	0.00564254	0.0381856	0.454335	0.430531	0.0904033	0.0875039	0.0361613	0.0208159	0.0394066	0.0396784	0.00278164	0.00556328	0.0162262	0.0259164
k__Fungi;p__Ascomycota;c__Eurotiomycetes;o__Eurotiales;f__AspergillaceaeUnclassified ;f__Aspergillaceae	0.00582105	0.0384983	0	0	0	0	0	0	0.00927214	0.0153761	0.139082	0.167361	0.125174	0.0657276
k__Fungi;p__Basidiomycota;c__Microbotryomycetes;o__Leucosporidiales;f__Leucosporidiaceae;g__Leucosporidium	0.00592299	0.038302	0.410292	0.17533	0.0834492	0.0579045	0.458971	0.298557	0.0834492	0.0461283	0.400556	0.2814	0.201669	0.0932127
k__Fungi;p__Ascomycota;c__Sordariomycetes;o__Microascales;f__MicroascaceaeUnclassified ;f__Microascaceae	0.006007	0.0380008	0.0904033	0.0952653	0	0	0	0	0	0	0	0	0	0
k__Fungi;p__Ascomycota;c__Leotiomycetes;o__Thelebolales;f__Pseudeurotiaceae;g__Pseudogymnoascus	0.00789566	0.0488859	0.275846	0.0974953	0.767269	0.348947	0.00278164	0.00556328	1.37691	1.04234	0.439499	0.248424	0.883171	0.572029
k__Fungi;p__Ascomycota;c__Sordariomycetes;o__Sordariales;f__Lasiosphaeriaceae;g__Apiosordaria	0.00811421	0.0491924	0	0	0.00231803	0.00518328	0.0139082	0.0215465	0	0	0.0166898	0.0204408	0.139082	0.142968
k__Fungi;p__Ascomycota;c__Dothideomycetes;o__Pleosporales;f__Didymosphaeriaceae;g__Paraphaeosphaeria	0.00831985	0.0494097	0.646732	0.483781	2.14418	1.71995	0.433936	0.37654	0.96662	0.666228	0.0667594	0.0451963	0.289754	0.302741
k__Fungi;p__Ascomycota;c__Leotiomycetes;o__Helotiales;f__Leotiaceae;g__Gorgomyces	0.00881465	0.0493281	0	0	0	0	0.378303	0.41941	0	0	0	0	0.0069541	0.0155498
k__Fungi;p__Ascomycota;c__Sordariomycetes;o__Ophiostomatales;f__Ophiostomataceae;g__Sporothrix	0.00886728	0.0486864	0	0	0.0324525	0.072566	0.369958	0.385295	0.0278164	0.0621994	0.00556328	0.0111266	0	0
k__Fungi;p__Ascomycota;c__Leotiomycetes;o__HelotialesUnclassified ;o__HelotialesUnclassified ;o__Helotiales	0.00906657	0.0488588	5.24803	2.33145	1.57626	0.545009	8.33102	5.83629	2.50116	1.30509	2.31433	0.541213	4.89569	2.35213
k__Fungi;p__Ascomycota;c__Sordariomycetes;o__Microascales;f__Microascaceae;g__Scopulariopsis	0.00916752	0.0485045	0	0	0	0	0	0	0.0069541	0.0106226	0	0	0.0139082	0.011356
k__Fungi;p__Ascomycota;c__Eurotiomycetes;o__Chaetothyriales;f__Cyphellophoraceae;g__Cyphellophora	0.00917046	0.0476536	0.0394066	0.024641	0.120538	0.0844732	0	0	0.0185443	0.0356103	0.0250348	0.0222531	0.0718591	0.0629294
k__Fungi;p__Ascomycota;c__Sordariomycetes;o__Hypocreales;f__HypocreaceaeUnclassified ;f__Hypocreaceae	0.00969317	0.0494862	0.0579509	0.0371609	0.00927214	0.0153761	0	0	0.0069541	0.0155498	0.0333797	0.0486588	0	0
